# Supplementary material for: Human-specific evolutionary markers linked to foetal neurodevelopment modulate brain surface area in schizophrenia
Source: Commun Biol. 2023 Oct 13;6:1040. doi: 10.1038/s42003-023-05356-2 (PMC10576001; doi:10.1038/s42003-023-05356-2)
Supplement: Supplementary file 3 — Supplementary Data 1-9 [file 42003_2023_5356_MOESM3_ESM.xlsx]

## Sheet: Supplementary_Data_1
PRSs effect on patients with SZ clinical profile
Linear regressions (cov. by sex) results on PRSs effects on patients age at onset, illness duration (estimated based on age - age at onset), Possitive and Negative Syndrome Scale (PANSS) scores, and medication (chlorpromazine equicalents in mg/day)
Results include the β, the standard error (SE), adjusted r2, and the p-value (after FDR correction).
	Age at onset					Illness duration					PANSS Total					PANSS Positive					PANSS Negative					PANSS General Psychopahotlogy					Medication
	β	SE	adj. R2	pval	FDR-pval	β	SE	adj. R2	pval	FDR-pval	β	SE	adj. R2	pval	FDR-pval	β	SE	adj. R2	pval	FDR-pval	β	SE	adj. R2	pval	FDR-pval	β	SE	adj. R2	pval	FDR-pval	β	SE	adj. R2	pval	FDR-pval
Global PRSSZ	0.3	0.58	0.076	0.608	0.810667	1.05	0.95	0.005	0.271	0.542	1.11	1.66	0.001	0.502	0.669333	0.33	0.53	-0.011	0.537	0.709	0.18	0.65	-0.008	0.781	0.781	0.61	0.81	0.006	0.455	0.91	-83.22	49.82	0.018	0.097	0.21
HARs PRSSZ	-1.83	3.12	0.077	0.558	0.810667	-6.96	5.08	0.011	0.174	0.542	9.78	8.81	0.007	0.269	0.669333	1.05	2.81	-0.013	0.709	0.709	2.14	3.48	-0.006	0.539	0.781	6.59	4.3	0.02	0.128	0.512	-215.93	268.03	0.001	0.422	0.562667
FB-HARs PRSSZ	-0.99	12.49	0.074	0.942	0.942	-2.59	22.09	-0.005	0.907	0.907	-13.41	38.26	-0.002	0.726	0.726	-9.67	12.11	-0.009	0.426	0.709	-5.66	15.03	-0.008	0.707	0.781	1.92	18.74	0.001	0.919	0.941	-345.49	1175.97	-0.003	0.769	0.769
AB-HARs PRSSZ	-9.02	15.68	0.077	0.566	0.810667	11.24	25.69	-0.003	0.663	0.884	34.87	42.81	0.002	0.417	0.669333	13.3	13.56	-0.006	0.329	0.709	20.02	16.77	0.003	0.235	0.781	1.55	21.02	0.001	0.941	0.941	2129.29	1305.23	0.017	0.105	0.21

## Sheet: Supplementary_Data_2
PRSs models on cortical thickness (CT)
Linear regressions (cov. by age, sex, premorbid IQ, intracraneal volume and scanner; within patients also cov. by medication)
Results include the β, the standardised β (std β), the standard error (SE), the nominal p-value (pval) and the pval after FDR correction (FDR-pval).
Region	Region name	Lobe	Global PRSSZ INTRA HC										Global PRSSZ INTRA SZ										Global PRSSZ INTERACTION										HARs PRSSZ INTRA HC										HARs PRSSZ INTRA SCZ
			L_CT					R_CT					L_CT					R_CT					L_CT					R_CT					L_CT					R_CT					L_CT					R_CT
			β	std β	SE	pval	FDR-pval	β	std β	SE	pval	FDR-pval	β	std β	SE	pval	FDR-pval	β	std β	SE	pval	FDR-pval	β	std β	SE	FDR-pval	p-FDR	β	std β	SE	pval	FDR-pval	β	std β	SE	pval	FDR-pval	β	std β	SE	pval	FDR-pval	β	std β	SE	pval	FDR-pval	β	std β
1	bankssts	temporal	0.00917507	0.057477	0.0137929	0.507339	0.96288	-0.00902167	-0.0548687	0.0157058	0.56688	0.996338	-0.0277684	-0.137066	0.0164533	0.0941077	0.738001	0.00347618	0.0207899	0.0139823	0.804093	0.938108	-0.0349268	-16.8097	0.0209811	0.0973154	0.876466	0.0112315	5.66199	0.0209036	0.59157	0.878995	0.0257717	0.0227822	0.0960532	0.788975	0.976584	0.065406	0.0561338	0.109173	0.550357	0.983486	-0.00393253	-0.00364657	0.0889425	0.964808	0.981558	-0.0506669	-0.056926
2	caudalanteriorcingulate	cingulate	0.00109149	0.00347723	0.0233985	0.96288	0.96288	0.00054695	0.00187662	0.0207721	0.979042	0.996338	0.00607863	0.0181061	0.0266186	0.819762	0.913347	0.0185953	0.0529222	0.0244225	0.447937	0.79509	-0.00133636	-0.361902	0.0343697	0.969018	0.969018	0.0182642	5.0321	0.0308725	0.554689	0.878995	0.0111237	0.00500071	0.162666	0.945606	0.976584	0.00299607	0.0014506	0.144409	0.983486	0.983486	-0.0832614	-0.0465904	0.142014	0.5588	0.981558	0.0191396	0.010233
3	caudalmiddlefrontal	frontal	-0.0134401	-0.118611	0.0104585	0.201514	0.96288	0.000783682	0.00695106	0.0103518	0.939794	0.996338	-0.0144741	-0.109861	0.0121988	0.237802	0.832306	-0.0199593	-0.122545	0.0147987	0.180011	0.79509	-0.0030253	-2.15177	0.0155639	0.846048	0.969018	-0.0204656	-12.9558	0.017402	0.240771	0.878995	-0.0458618	-0.0571143	0.0731291	0.531894	0.963017	-0.0647242	-0.0810115	0.0716981	0.368676	0.983486	-0.00621836	-0.00886674	0.0655475	0.924581	0.981558	0.014185	0.0163612
4	cuneus	occipital	-0.00268319	-0.0237017	0.0104677	0.798183	0.96288	-0.00506443	-0.0431825	0.0107056	0.637122	0.996338	-0.00175014	-0.0123281	0.0126884	0.890529	0.913347	0.0107756	0.080509	0.0120173	0.371716	0.79509	-0.00335484	-2.33759	0.0161015	0.835133	0.969018	0.0125356	8.7124	0.015882	0.430737	0.878995	-0.0352983	-0.0439998	0.0727147	0.628351	0.963017	0.0491349	0.0591201	0.0743527	0.510125	0.983486	0.0119046	0.0157534	0.0677745	0.86087	0.981558	0.0372703	0.0523119
5	entorhinal	temporal	0.0121905	0.0453889	0.0243812	0.618094	0.96288	-0.00129703	-0.00497847	0.0254494	0.959447	0.996338	-0.041168	-0.123961	0.0287586	0.154931	0.832306	0.0453281	0.13104	0.0311311	0.148037	0.79509	-0.0592371	-17.5096	0.0370566	0.111268	0.876466	0.0525591	15.1992	0.0388542	0.177449	0.878995	0.0286135	0.0150337	0.169673	0.866396	0.976584	-0.0560933	-0.0303826	0.176845	0.751713	0.983486	-0.0413033	-0.023364	0.154902	0.790211	0.981558	-0.0426267	-0.02315
6	fusiform	temporal	0.00273619	0.0225759	0.0102403	0.789827	0.96288	0.00739929	0.060757	0.010491	0.482141	0.996338	-0.00204035	-0.012411	0.0128073	0.873695	0.913347	0.0114183	0.0686835	0.0131005	0.385199	0.79509	-0.0018796	-1.12479	0.0160485	0.906865	0.969018	0.00750707	4.33582	0.016382	0.647198	0.878995	0.00209517	0.00243942	0.0712145	0.976584	0.976584	0.00427089	0.00494872	0.0731003	0.953518	0.983486	-0.0274458	-0.0313626	0.0683735	0.688845	0.981558	0.075285	0.0850733
7	inferiorparietal	parietal	-0.00247618	-0.0225969	0.00966888	0.798363	0.96288	0.00100776	0.00872172	0.0106593	0.924853	0.996338	-0.00307999	-0.023373	0.0112278	0.78432	0.913347	-0.00901018	-0.0677408	0.0116957	0.442614	0.79509	-0.00241951	-1.76045	0.0146199	0.868698	0.969018	-0.00750207	-5.28584	0.0156039	0.631121	0.878995	-0.00665785	-0.00857374	0.0672358	0.921304	0.976584	-0.0659158	-0.0805014	0.0738353	0.373981	0.983486	0.0169137	0.0241123	0.0599747	0.778427	0.981558	0.000265296	0.000374699
8	inferiortemporal	temporal	0.00250095	0.0170479	0.0124683	0.841401	0.96288	0.00118085	0.00822342	0.0122017	0.923082	0.996338	-0.0103983	-0.0673913	0.0136302	0.447053	0.913347	-0.00775598	-0.0396168	0.0152625	0.612282	0.892911	-0.00874581	-4.88048	0.0179848	0.627218	0.969018	-0.00296927	-1.49898	0.0188667	0.87508	0.941165	0.0661648	0.0636446	0.0864626	0.445796	0.963017	0.033253	0.0326781	0.0847699	0.695629	0.983486	-0.107497	-0.13088	0.0723141	0.139805	0.981558	-0.00655656	-0.00629148
9	isthmuscingulate	cingulate	-0.00540057	-0.0311224	0.0156806	0.731207	0.96288	0.00959872	0.0552333	0.0157795	0.544264	0.996338	0.0107838	0.0538899	0.0177076	0.5437	0.913347	-0.045224	-0.242021	0.0157161	0.00475832	0.166541	0.0168565	7.74467	0.0234548	0.473056	0.969018	-0.0564452	-26.8172	0.0220012	0.0109257	0.3824	-0.196287	-0.159622	0.107424	0.0704296	0.924769	-0.00593089	-0.00481588	0.109886	0.957056	0.983486	0.106265	0.0997614	0.0942309	0.26173	0.981558	0.00929003	0.00933977
10	lateraloccipital	occipital	0.00169487	0.0151326	0.0100928	0.866953	0.96288	-0.00889592	-0.083382	0.0101458	0.382538	0.996338	-0.00227537	-0.0188477	0.0107011	0.831983	0.913347	0.00480041	0.0403959	0.0108554	0.659145	0.911404	-0.00706437	-5.17711	0.0144513	0.625413	0.969018	0.0123254	9.20527	0.0145297	0.397144	0.878995	0.0737549	0.0929259	0.0698148	0.293126	0.932674	-0.0314382	-0.0415822	0.0707202	0.657539	0.983486	-0.096139	-0.149604	0.0564839	0.091377	0.981558	-0.013727	-0.0217005
11	lateralorbitofrontal	frontal	-0.00982888	-0.080067	0.0112534	0.384376	0.96288	0.00282617	0.0235164	0.0108843	0.795624	0.996338	0.00271479	0.0172201	0.0132186	0.837631	0.913347	0.00977615	0.0575697	0.012904	0.450198	0.79509	0.014264	8.87808	0.0167358	0.394918	0.969018	0.00963624	5.86482	0.0166478	0.563262	0.878995	-0.0857786	-0.0986045	0.078075	0.274356	0.932674	-0.00984423	-0.0115591	0.0756858	0.896755	0.983486	0.02308	0.0275023	0.0705905	0.744281	0.981558	0.0482686	0.0533981
12	lingual	occipital	-0.00330422	-0.0318641	0.00909407	0.717063	0.96288	0.00622018	0.057426	0.00984966	0.52904	0.996338	-0.00536655	-0.0375466	0.0108769	0.622654	0.913347	-0.00772324	-0.0564528	0.0102883	0.454337	0.79509	-0.00226401	-1.6114	0.0138073	0.869895	0.969018	-0.0147202	-10.4723	0.0140219	0.294895	0.878995	-0.0122208	-0.0166303	0.0632501	0.847155	0.976584	-0.0487713	-0.0635389	0.0684409	0.477627	0.983486	0.0192351	0.0252816	0.0581342	0.741327	0.981558	-0.0318616	-0.0437511
13	medialorbitofrontal	frontal	-0.00383612	-0.0185305	0.0155243	0.805296	0.96288	0.00726036	0.0398697	0.0141949	0.610061	0.996338	0.00191289	0.00732014	0.0175412	0.913347	0.913347	0.0203669	0.0903052	0.0174704	0.246049	0.79509	0.00903432	3.43124	0.0227413	0.691534	0.969018	0.0107724	4.69506	0.0216685	0.619552	0.878995	-0.128611	-0.0876681	0.107244	0.233061	0.924769	-0.0310604	-0.0240691	0.0987576	0.75374	0.983486	-0.0180019	-0.0129415	0.0936903	0.847961	0.981558	0.106829	0.0889841
14	middletemporal	temporal	0.00230321	0.018442	0.0117434	0.844879	0.96288	0.00196686	0.0167106	0.0109623	0.857944	0.996338	-0.0243657	-0.144996	0.0149336	0.105429	0.738001	-0.0122638	-0.0792196	0.0135923	0.368756	0.79509	-0.0263185	-15.4138	0.018234	0.150251	0.876466	-0.00843153	-5.22323	0.0169805	0.619978	0.878995	-0.00505374	-0.00571026	0.081654	0.950763	0.976584	0.00398577	0.00477859	0.0762209	0.958392	0.983486	-0.0583566	-0.0652383	0.0804868	0.469859	0.981558	-0.0371037	-0.0450257
15	parahippocampal	temporal	0.0146525	0.0548209	0.020989	0.486612	0.96288	0.0167354	0.0781054	0.0180525	0.355974	0.996338	-0.00739791	-0.0213079	0.0294083	0.80182	0.913347	-0.00823987	-0.0248479	0.0281073	0.769917	0.92921	-0.00977425	-2.81486	0.0353168	0.782209	0.969018	-0.00945945	-3.00174	0.032404	0.770605	0.887128	0.172485	0.0910652	0.145301	0.237798	0.924769	0.146596	0.0965466	0.125208	0.244248	0.983486	-0.0798554	-0.0432087	0.156961	0.61187	0.981558	0.110881	0.0628145
16	paracentral	frontal	-0.00611713	-0.0498321	0.0113739	0.591806	0.96288	-0.00956668	-0.0834199	0.0108633	0.380467	0.996338	-0.00251489	-0.0159266	0.0143708	0.86138	0.913347	0.0216848	0.147383	0.0130198	0.0984614	0.79509	0.000806117	0.501798	0.0178281	0.963974	0.969018	0.0255718	16.8701	0.016581	0.124367	0.878995	-0.113453	-0.130421	0.0784212	0.150872	0.924769	-0.00232189	-0.00285705	0.0757925	0.975617	0.983486	0.0062742	0.00746446	0.0767727	0.935004	0.981558	0.133614	0.1706
17	parsopercularis	frontal	-0.00992713	-0.0853937	0.0105118	0.347085	0.96288	-0.00707135	-0.060085	0.0105754	0.50514	0.996338	-0.0225997	-0.147109	0.0134174	0.0947561	0.738001	-0.00822891	-0.0537224	0.0138739	0.554234	0.8434	-0.00854969	-5.49819	0.0164533	0.603809	0.969018	0.000405572	0.25442	0.0167806	0.980738	0.980738	-0.0449683	-0.0545855	0.0732522	0.540583	0.963017	-0.0161323	-0.0193432	0.0736565	0.827048	0.983486	-0.0515332	-0.0630173	0.0723732	0.47784	0.981558	0.0731571	0.0897232
18	parsorbitalis	frontal	0.0106874	0.0596208	0.0164347	0.516883	0.96288	-0.0144321	-0.0772092	0.016984	0.397344	0.996338	-0.047938	-0.240013	0.0177479	0.00793006	0.277552	-0.0163215	-0.0794536	0.0185555	0.380861	0.79509	-0.0526052	-24.4374	0.0235224	0.0262695	0.876466	0.00665299	2.99333	0.0244455	0.785742	0.887128	-0.0585322	-0.0460777	0.114339	0.609755	0.963017	-0.176664	-0.133369	0.117241	0.134771	0.983486	-0.053253	-0.0500881	0.0975682	0.586232	0.981558	-0.0361567	-0.0330657
19	parstriangularis	frontal	-0.00258278	-0.0178121	0.0131683	0.844872	0.96288	-0.00565164	-0.0420976	0.0122143	0.644506	0.996338	-0.0115641	-0.0655166	0.015703	0.462935	0.913347	-0.0105267	-0.059977	0.0157215	0.504439	0.840731	-0.00389454	-2.10733	0.0199258	0.845209	0.969018	-0.00587902	-3.27095	0.0192924	0.760841	0.887128	0.00414904	0.00403779	0.0915621	0.963941	0.976584	0.0405923	0.0426673	0.0849089	0.633568	0.983486	0.0119387	0.0127067	0.0840664	0.88731	0.981558	0.0250941	0.0268597
20	pericalcarine	occipital	0.00910971	0.0937075	0.00837884	0.279357	0.96288	-0.00425766	-0.0460723	0.0083398	0.610727	0.996338	0.00878473	0.0731418	0.0110305	0.427397	0.913347	0.000439522	0.00388192	0.00980043	0.964305	0.968055	-0.00119572	-0.976109	0.0135565	0.929791	0.969018	0.0100908	8.75311	0.0126851	0.42714	0.878995	0.0372901	0.0541293	0.058458	0.524891	0.963017	0.00552202	0.0084321	0.0580462	0.924387	0.983486	-0.0147331	-0.0230445	0.0590645	0.803453	0.981558	-0.00207735	-0.00344676
21	postcentral	parietal	-0.00284108	-0.0272744	0.00965918	0.769221	0.96288	-0.000579113	-0.00573008	0.00962951	0.952156	0.996338	0.00957578	0.0753859	0.0116184	0.411492	0.913347	0.00668578	0.0576517	0.0106884	0.532838	0.8434	0.0116138	8.67342	0.0147436	0.431662	0.969018	0.0081855	6.47579	0.0140017	0.559376	0.878995	0.0244336	0.0331	0.0671368	0.716617	0.963017	0.0819308	0.114397	0.0664801	0.220472	0.983486	-0.00239342	-0.00353973	0.06224	0.96939	0.981558	-0.0310422	-0.050286
22	posteriorcingulate	cingulate	-0.00279723	-0.0193378	0.0122847	0.820309	0.96288	-0.00870325	-0.0559259	0.0127793	0.497301	0.996338	0.015186	0.0851882	0.0157149	0.335849	0.913347	0.00528696	0.0316388	0.0143293	0.712818	0.911404	0.0286958	15.2237	0.0193707	0.139845	0.876466	0.0124283	6.60934	0.0186916	0.506761	0.878995	-0.0436203	-0.0425537	0.0853209	0.61022	0.963017	0.0391511	0.0355014	0.0889529	0.66072	0.983486	0.00195223	0.00205732	0.0842759	0.981558	0.981558	0.0679643	0.0764065
23	precentral	frontal	-0.00432718	-0.0365883	0.0104672	0.680131	0.96288	0.00343978	0.0277066	0.0109833	0.754746	0.996338	-0.0164436	-0.107413	0.0129101	0.205273	0.832306	-0.00966484	-0.0656617	0.0126325	0.445754	0.79509	-0.0149867	-9.58343	0.0163906	0.361476	0.969018	-0.0179648	-11.5177	0.0164288	0.275301	0.878995	-0.0546197	-0.0651712	0.0726361	0.453709	0.963017	-0.0433239	-0.0492434	0.0762775	0.571229	0.983486	0.0265411	0.0325696	0.0693914	0.70279	0.981558	0.0809275	0.103288
24	precuneus	parietal	-0.000620184	-0.00567137	0.0094658	0.947882	0.96288	0.00181081	0.0153702	0.0103353	0.861246	0.996338	-0.00789359	-0.0504136	0.0126431	0.533611	0.913347	0.0114145	0.0804447	0.0112212	0.311126	0.79509	-0.00947843	-6.27839	0.0154021	0.53889	0.969018	0.00627433	4.22458	0.015097	0.678082	0.878995	-0.109979	-0.14192	0.0649515	0.0932918	0.924769	0.0206944	0.0247872	0.0718344	0.773834	0.983486	-0.0396238	-0.0475406	0.0675491	0.558598	0.981558	0.0454524	0.060177
25	rostralanteriorcingulate	cingulate	0.00199516	0.00722499	0.0201184	0.921187	0.96288	-0.0240438	-0.114383	0.0166137	0.15073	0.996338	0.0257837	0.0884935	0.0210071	0.222123	0.832306	-0.00469879	-0.0150547	0.0241683	0.846182	0.955367	0.0233843	7.26835	0.0284904	0.412608	0.969018	0.0159571	5.4183	0.0282598	0.572849	0.878995	0.0558432	0.0285364	0.139767	0.690282	0.963017	0.0265641	0.0178328	0.116586	0.820194	0.983486	0.155352	0.100166	0.112019	0.168105	0.981558	-0.0157052	-0.00945291
26	rostralmiddlefrontal	frontal	-0.00470483	-0.0340986	0.0105608	0.656851	0.96288	0.00757062	0.0589735	0.00995149	0.448463	0.996338	-0.00605916	-0.0372847	0.0126044	0.631606	0.913347	-0.0128136	-0.081862	0.0115727	0.270448	0.79509	-0.00280679	-1.64317	0.0159964	0.860867	0.969018	-0.0197282	-12.1783	0.0147314	0.181807	0.878995	-0.108467	-0.110933	0.0727416	0.138843	0.924769	-0.0348285	-0.038285	0.0692874	0.616222	0.983486	0.0586126	0.0677555	0.0671785	0.384713	0.981558	-0.0241009	-0.0289255
27	superiorfrontal	frontal	-0.00412384	-0.0308237	0.0111399	0.711969	0.96288	-0.00270668	-0.0205203	0.0116598	0.816871	0.996338	0.00247242	0.0157199	0.0136775	0.856862	0.913347	-0.000501833	-0.00348699	0.0125044	0.968055	0.968055	0.00337241	2.02417	0.0171898	0.844634	0.969018	-0.00237958	-1.48432	0.0167849	0.887384	0.941165	-0.0954131	-0.100638	0.0769484	0.217677	0.924769	-0.069106	-0.0739318	0.0808068	0.394334	0.983486	-0.0144094	-0.0172111	0.0730595	0.843988	0.981558	0.0668773	0.087298
28	superiorparietal	parietal	0.00192555	0.020537	0.0089109	0.829326	0.96288	0.00466716	0.0481358	0.00902405	0.60608	0.996338	-0.00731883	-0.0586307	0.0109647	0.505762	0.913347	-0.000844126	-0.00704166	0.0101735	0.934013	0.968055	-0.0106627	-8.6204	0.0138616	0.442538	0.969018	-0.00903367	-7.34046	0.013432	0.5019	0.878995	0.0260326	0.0391805	0.0619118	0.674971	0.963017	0.019142	0.0278593	0.0627863	0.761048	0.983486	-0.00180161	-0.00271131	0.0586804	0.975559	0.981558	0.0304157	0.0476651
29	superiortemporal	temporal	-0.000805579	-0.00607472	0.0116311	0.94491	0.96288	-0.00445154	-0.0341326	0.0112661	0.69353	0.996338	-0.0279705	-0.154056	0.0150838	0.0661867	0.738001	-0.0171984	-0.0938567	0.0148024	0.247633	0.79509	-0.024438	-13.3897	0.0184004	0.185432	0.927162	-0.00957553	-5.2473	0.0178655	0.592481	0.878995	0.0265789	0.0282829	0.0808214	0.742899	0.963017	0.0558562	0.0604366	0.0781949	0.47657	0.983486	-0.00929792	-0.00962055	0.0817343	0.909623	0.981558	0.0301357	0.0308954
30	supramarginal	parietal	-0.0088085	-0.0781056	0.00985158	0.373245	0.96288	0.00370544	0.0318021	0.0104255	0.722967	0.996338	-0.00284472	-0.0203941	0.0121662	0.815528	0.913347	-0.0157873	-0.111337	0.0126389	0.2141	0.79509	0.00696392	4.8182	0.0152227	0.647757	0.969018	-0.018718	-12.3976	0.0157934	0.237149	0.878995	-0.0896398	-0.112163	0.0681984	0.191497	0.924769	-0.0413971	-0.0501366	0.0724113	0.568718	0.983486	0.0806138	0.10857	0.0645782	0.214388	0.981558	0.0203397	0.0269471
31	frontalpole	frontal	-0.0134087	-0.0419205	0.0232844	0.565903	0.96288	0.00756433	0.0242184	0.0236771	0.74998	0.996338	0.012116	0.0302494	0.0272082	0.656914	0.913347	-0.0265585	-0.075778	0.0252905	0.295802	0.79509	0.0147699	3.64183	0.0350048	0.673457	0.969018	-0.0356754	-9.57271	0.0334133	0.286756	0.878995	-0.0572726	-0.0252671	0.162029	0.724424	0.963017	-0.0982209	-0.0443759	0.16441	0.551483	0.983486	-0.0126754	-0.00594505	0.145456	0.930706	0.981558	-0.157438	-0.0843886
32	temporalpole	temporal	-0.0107091	-0.0414845	0.0240385	0.656852	0.96288	0.0281293	0.106547	0.0252359	0.267473	0.996338	-0.03462	-0.112364	0.0277042	0.213908	0.832306	-0.0266122	-0.0833075	0.0296774	0.371696	0.79509	-0.0185789	-5.7001	0.0361095	0.607377	0.969018	-0.0486433	-14.7516	0.0373847	0.194485	0.878995	0.117141	0.0640343	0.16689	0.484247	0.963017	0.261691	0.139874	0.174641	0.136934	0.983486	-0.0352196	-0.0214744	0.148929	0.813465	0.981558	-0.171232	-0.100699
33	transversetemporal	temporal	-0.0138691	-0.0856366	0.0143914	0.337346	0.96288	-0.0115044	-0.0689904	0.0139319	0.410759	0.996338	-0.00239459	-0.00916015	0.0216196	0.911995	0.913347	-0.00671168	-0.0287919	0.0193356	0.729123	0.911404	0.00455937	1.88487	0.024894	0.854837	0.969018	0.00971068	4.05672	0.0229375	0.672426	0.878995	-0.0957373	-0.0834182	0.100056	0.340786	0.963017	-0.0844983	-0.0715057	0.0968194	0.38474	0.983486	0.0520689	0.0374184	0.115392	0.652649	0.981558	0.138344	0.11149
34	insula	insula	-0.017319	-0.142168	0.0105827	0.104638	0.96288	-0.000177	-0.00148993	0.0100106	0.985926	0.996338	0.0106677	0.0674385	0.013938	0.445583	0.913347	-0.00140109	-0.00851592	0.0139373	0.920096	0.968055	0.0299535	17.2163	0.0168117	0.0760942	0.876466	0.00136643	0.804158	0.0168195	0.93532	0.962829	-0.0981447	-0.113688	0.0738767	0.186816	0.924769	-0.0411951	-0.0489337	0.0694814	0.554491	0.983486	0.148779	0.176692	0.0733701	0.0448341	0.981558	0.0663685	0.0757816
35	corticalthickness	total_mean	-0.0032855	-0.0404539	0.0070975	0.644361	0.96288	-3.27253e-05	-0.000411265	0.00711337	0.996338	0.996338	-0.00545926	-0.0551731	0.00887365	0.539593	0.913347	-0.00347389	-0.0357137	0.00855361	0.685382	0.911404	-0.00241596	-2.26086	0.0110703	0.827434	0.969018	-0.00312042	-2.94377	0.0108287	0.773477	0.887128	-0.0373262	-0.0648548	0.0492603	0.45026	0.963017	-0.014255	-0.0252799	0.0494334	0.773617	0.983486	-0.00546565	-0.010377	0.0474738	0.908538	0.981558	0.0189906	0.0366769
PRSs models on surface area (SA)
Linear regressions (cov. by age, sex, premorbid IQ, intracraneal volume and scanner; within patients also cov. by medication)
Results include the β, the standardised β (std β), the standard error (SE), the nominal p-value (pval) and the pval after FDR correction (FDR-pval). The significant findings after FDR in bold.
Region	Region name	Lobe	Global PRSSZ INTRA HC										Global PRSSZ INTRA SZ										Global PRSSZ INTERACTION										HARs PRSSZ INTRA HC										HARs PRSSZ INTRA SCZ
			L_SA					R_SA					L_SA					R_SA					L_SA					R_SA					L_SA					R_SA					L_SA					R_SA
			β	std β	SE	pval	FDR-pval	β	std β	SE	pval	FDR-pval	β	std β	SE	pval	FDR-pval	β	std β	SE	pval	FDR-pval	β	std β	SE	FDR-pval	p-FDR	β	std β	SE	pval	FDR-pval	β	std β	SE	pval	FDR-pval	β	std β	SE	pval	FDR-pval	β	std β	SE	pval	FDR-pval	β	std β
1	bankssts	temporal	1.0056	0.00683941	12.1657	0.934276	0.987761	-4.83334	-0.0409228	9.69864	0.619249	0.930426	-6.35357	-0.0411706	13.225	0.631818	0.947757	6.40221	0.0510148	10.1657	0.530052	0.742073	-2.80524	-1.64643	17.4474	0.872403	0.954592	13.9932	10.2077	13.7961	0.311493	0.844419	69.9938	0.0671775	84.3105	0.408262	0.84054	120.894	0.144441	66.493	0.0718133	0.660909	-40.8886	-0.0497744	70.6131	0.563659	0.914431	32.1301	0.0480965
2	caudalanteriorcingulate	cingulate	3.308	0.0320587	8.85956	0.709596	0.987761	-0.719048	-0.00723678	8.01817	0.92871	0.956025	3.00032	0.0282271	9.63785	0.756117	0.947757	4.9393	0.0409413	9.73661	0.612897	0.791247	1.64247	1.38854	12.8232	0.898192	0.954592	6.52041	5.26866	12.2604	0.59535	0.984401	30.1564	0.041241	61.5634	0.625239	0.943378	25.565	0.036308	55.6905	0.647117	0.831372	13.2003	0.0233301	51.4895	0.798113	0.914431	-86.4945	-0.134685
3	caudalmiddlefrontal	frontal	-22.4165	-0.0774189	22.4417	0.320087	0.933588	9.60342	0.0338559	23.198	0.679712	0.930426	22.3091	0.0719935	27.3233	0.415868	0.947757	-54.6826	-0.183081	23.0696	0.0193933	0.226255	50.873	14.9799	34.6101	0.142935	0.728208	-41.3907	-12.4719	32.6589	0.206285	0.844419	41.4549	0.0202034	156.684	0.79184	0.979069	-140.717	-0.0700043	160.832	0.383553	0.831372	-150.312	-0.0911256	145.71	0.304375	0.914431	-243.018	-0.152851
4	cuneus	occipital	18.8443	0.104063	13.2102	0.156609	0.815553	2.28099	0.0113061	12.553	0.856152	0.930426	-15.931	-0.0752781	16.3652	0.332311	0.947757	10.4361	0.0460407	15.6352	0.505773	0.737585	-30.8785	-13.9642	20.5715	0.134695	0.728208	9.92975	4.11806	19.8422	0.617238	0.984401	196.929	0.153459	90.7417	0.0321812	0.264042	142.398	0.0996011	86.1999	0.101449	0.660909	30.2478	0.0268506	87.7242	0.730854	0.914431	-0.34707	-0.000287645
5	entorhinal	temporal	-13.8364	-0.214787	5.04921	0.00718387	0.251435	-3.1768	-0.0528862	4.83149	0.512246	0.930426	-4.98365	-0.0713803	5.80882	0.392662	0.947757	-14.7493	-0.21257	5.59952	0.00956897	0.226255	11.7381	15.5001	7.6339	0.12549	0.728208	-7.93233	-10.9108	7.21425	0.272665	0.844419	-6.98511	-0.0153012	36.296	0.847752	0.979069	-20.4136	-0.0479557	33.5986	0.544747	0.831372	23.4229	0.0630242	31.0509	0.452149	0.914431	-11.3472	-0.0307222
6	fusiform	temporal	-40.9855	-0.111481	25.2173	0.107015	0.798501	-18.0089	-0.0568469	20.6393	0.384843	0.930426	13.3764	0.0364992	24.7255	0.589529	0.947757	-29.2543	-0.07655	27.4084	0.287993	0.69447	50.3377	12.1115	34.4787	0.145642	0.728208	-10.7272	-2.73283	32.9988	0.745413	0.998635	-247.456	-0.0949813	175.838	0.162211	0.709675	-74.5409	-0.0332035	143.812	0.605293	0.831372	178.1	0.0912939	131.22	0.177288	0.914431	265.241	0.130386
7	inferiorparietal	parietal	-43.4101	-0.0866488	35.1655	0.219714	0.815553	-53.0756	-0.0896519	41.3163	0.201676	0.930426	-23.9298	-0.0388678	45.0148	0.596003	0.947757	-43.4574	-0.0657829	48.7035	0.374056	0.705208	31.3338	4.97335	54.8669	0.568488	0.869964	10.9077	1.54739	61.7715	0.85999	0.998635	-103.814	-0.0292414	245.988	0.673842	0.943378	112.442	0.0268017	289.217	0.698204	0.831372	154.202	0.0470516	240.325	0.522353	0.914431	242.272	0.0688948
8	inferiortemporal	temporal	-57.8569	-0.131565	29.2985	0.0508504	0.798501	-14.6978	-0.032747	26.5869	0.581528	0.930426	5.22069	0.0101814	35.3069	0.882701	0.993942	-15.4541	-0.0326312	28.5801	0.589713	0.791247	74.1024	13.8642	44.3376	0.0959953	0.728208	4.02454	0.775156	38.1219	0.916014	0.998635	-109.135	-0.0350203	207.063	0.599231	0.943378	-108.413	-0.0340853	184.801	0.558665	0.831372	161.891	0.0593114	188.027	0.390984	0.914431	-75.2888	-0.0298644
9	isthmuscingulate	cingulate	5.35209	0.0391916	9.23179	0.563294	0.987761	-5.07313	-0.0411406	7.68837	0.510758	0.930426	-0.845208	-0.00592729	9.98157	0.932662	0.993942	9.80372	0.0726013	10.4948	0.352133	0.705208	-9.90639	-6.23811	13.4803	0.463148	0.81051	12.8496	8.85887	12.7251	0.313641	0.844419	77.0462	0.079614	63.8507	0.230199	0.818421	5.64108	0.00645543	53.5548	0.916307	0.916307	-43.3806	-0.0571509	53.1706	0.416215	0.914431	47.0426	0.0654456
10	lateraloccipital	occipital	-44.1666	-0.0768935	33.8892	0.195256	0.815553	33.741	0.0566208	34.8329	0.334882	0.930426	-23.6293	-0.0361227	35.485	0.506778	0.947757	-28.545	-0.0421236	36.3707	0.434124	0.705208	30.0033	4.33087	49.5245	0.545216	0.869964	-69.8713	-9.78197	50.0079	0.163675	0.844419	-4.43842	-0.00109042	237.444	0.985121	0.991724	365.086	0.0864534	240.659	0.132182	0.660909	99.9398	0.0287014	189.684	0.599269	0.914431	169.444	0.0469738
11	lateralorbitofrontal	frontal	-27.1947	-0.097416	15.8555	0.0891846	0.798501	-13.9972	-0.0509301	17.4113	0.423214	0.930426	-6.39677	-0.0206708	20.7315	0.758205	0.947757	-20.7619	-0.0723096	19.846	0.29763	0.69447	23.8735	7.20662	25.77	0.355189	0.81051	-12.8758	-4.0652	25.8413	0.618767	0.984401	-117.348	-0.0593183	111.148	0.293424	0.84054	-66.7464	-0.0342713	121.236	0.583079	0.831372	81.966	0.0497582	110.529	0.459816	0.914431	-154.431	-0.101041
12	lingual	occipital	34.5346	0.102157	25.196	0.17333	0.815553	-28.1286	-0.0726751	24.8662	0.260477	0.930426	-5.1911	-0.0137625	30.5427	0.865331	0.993942	4.21375	0.0104097	32.4143	0.89679	0.951141	-34.4375	-8.56029	38.6218	0.373491	0.81051	25.5036	5.72304	40.62	0.53071	0.984401	381.312	0.15917	172.829	0.0294805	0.264042	172.744	0.0629811	173.096	0.320525	0.831372	169.663	0.0845005	162.421	0.298349	0.914431	63.2289	0.0293441
13	medialorbitofrontal	frontal	3.91769	0.0165373	15.5995	0.802182	0.987761	6.33548	0.0242651	14.1604	0.655476	0.930426	-36.1553	-0.138038	18.7418	0.0561169	0.931261	-34.7625	-0.136462	16.0372	0.0321961	0.281716	-25.202	-8.97558	24.0317	0.2954	0.81051	-29.2251	-9.99834	21.3926	0.17321	0.844419	17.2844	0.0102958	108.467	0.87369	0.979069	22.7048	0.0122712	98.5106	0.818154	0.871702	-14.3588	-0.0102986	101.671	0.887931	0.935626	-1.58893	-0.00117177
14	middletemporal	temporal	14.3715	0.0382874	23.8502	0.548056	0.987761	0.266426	0.00066384	24.3518	0.991291	0.991291	16.8811	0.041399	27.6748	0.543047	0.947757	-1.1412	-0.0026879	25.6041	0.964525	0.972768	-2.00853	-0.45533	35.2363	0.954592	0.954592	6.95867	1.48957	34.5857	0.840717	0.998635	46.8145	0.0175997	166.025	0.778504	0.979069	-87.893	-0.0309036	169.083	0.604253	0.831372	235.751	0.108612	146.465	0.110155	0.914431	51.2191	0.0226631
15	parahippocampal	temporal	-5.34883	-0.0670957	6.484	0.411231	0.987761	8.56644	0.0975825	7.26275	0.240789	0.930426	15.1727	0.182549	6.33034	0.018108	0.63378	10.7253	0.11457	7.14498	0.136001	0.595005	17.9083	19.4815	8.94504	0.0464347	0.728208	0.0172056	0.0168591	10.0448	0.998635	0.998635	53.7821	0.0952012	44.9217	0.233835	0.818421	79.9747	0.128556	50.229	0.114262	0.660909	11.4956	0.0259827	34.6121	0.740382	0.914431	78.5686	0.157668
16	paracentral	frontal	1.84676	0.012701	10.9987	0.866971	0.987761	9.89941	0.0563748	13.1071	0.45173	0.930426	-8.88508	-0.058618	12.0123	0.460973	0.947757	-23.5272	-0.153298	12.421	0.0606542	0.424579	-6.52613	-3.8963	16.2105	0.68762	0.926989	-33.8011	-17.8499	17.9221	0.0605333	0.804638	188.791	0.183222	74.2844	0.0124585	0.264042	153.281	0.123178	90.1629	0.0920005	0.660909	-30.8122	-0.038188	64.2524	0.632435	0.914431	-8.45637	-0.0103511
17	parsopercularis	frontal	-14.4676	-0.0806091	13.5486	0.287976	0.916287	-3.31304	-0.0214577	11.3887	0.771682	0.930426	0.397253	0.00171315	19.0241	0.983375	0.993942	4.65209	0.0233572	15.8079	0.769055	0.89723	17.1484	7.40327	22.3267	0.443221	0.81051	9.80445	4.94773	18.9627	0.605618	0.984401	16.2998	0.0128156	94.6733	0.863627	0.979069	77.5819	0.0709067	78.8533	0.327375	0.831372	27.0953	0.0219511	101.591	0.790159	0.914431	21.1249	0.0199252
18	parsorbitalis	frontal	-1.18281	-0.0142755	5.85166	0.840193	0.987761	-1.95944	-0.0209485	6.8694	0.776005	0.930426	-0.324363	-0.00359389	6.19315	0.958319	0.993942	-8.9693	-0.0786151	7.9863	0.263681	0.69447	1.45808	1.49753	8.22813	0.859499	0.954592	-7.5903	-6.48883	10.288	0.461385	0.984401	3.54891	0.00604422	40.6873	0.930655	0.987058	-17.3395	-0.0261595	47.7452	0.717189	0.831372	18.7285	0.0389826	33.0375	0.571868	0.914431	28.7106	0.0472742
19	parstriangularis	frontal	-4.48985	-0.0277583	11.7687	0.703576	0.987761	-2.75268	-0.0134994	15.0268	0.854996	0.930426	9.37325	0.0492662	15.3306	0.542107	0.947757	23.0974	0.0931356	19.5572	0.239971	0.69447	14.3773	7.24545	18.7666	0.444384	0.81051	27.6295	10.9111	23.9437	0.249704	0.844419	49.9126	0.0435452	81.7308	0.542685	0.943378	92.1315	0.0637582	104.106	0.378135	0.831372	-34.5257	-0.0340908	81.9599	0.674338	0.914431	-97.7242	-0.0740269
20	pericalcarine	occipital	-1.7995	-0.00904719	15.9729	0.91051	0.987761	2.7408	0.0128882	15.6282	0.861113	0.930426	-12.3372	-0.0531652	19.627	0.530836	0.947757	6.27379	0.0262111	19.5302	0.7486	0.89723	-14.0208	-5.8092	24.7559	0.571691	0.869964	3.98625	1.56873	24.9245	0.873072	0.998635	229.876	0.163089	108.826	0.0369631	0.264042	197.937	0.131344	106.981	0.0670176	0.660909	82.6743	0.0669291	104.741	0.431508	0.914431	-41.8579	-0.0328524
21	postcentral	parietal	-13.0148	-0.0302521	25.9242	0.616666	0.987761	-10.0311	-0.0233709	27.4659	0.715661	0.930426	-18.8019	-0.0390894	34.2106	0.583638	0.947757	-41.4497	-0.0919854	32.5421	0.205263	0.69447	-10.353	-2.0246	41.8127	0.804658	0.954592	-30.7972	-6.19855	41.5214	0.459001	0.984401	129.897	0.0426074	180.003	0.472077	0.869615	43.1054	0.0141719	191.017	0.82189	0.871702	179.595	0.0701436	182.229	0.326371	0.914431	43.8289	0.0182723
22	posteriorcingulate	cingulate	12.2599	0.0889713	10.2221	0.233015	0.815553	-5.50471	-0.0380382	11.1122	0.621341	0.930426	0.32558	0.00223838	12.111	0.978599	0.993942	-17.223	-0.108454	11.246	0.128327	0.595005	-12.2153	-7.65695	15.508	0.431682	0.81051	-10.0329	-5.84328	15.5201	0.518625	0.984401	147.503	0.151055	70.1138	0.0377203	0.264042	29.4462	0.0287133	77.2881	0.703957	0.831372	-2.60116	-0.00335953	64.6934	0.967996	0.967996	-42.212	-0.0499353
23	precentral	frontal	20.1725	0.0444344	26.2711	0.444245	0.987761	-11.0715	-0.0235394	28.0023	0.693344	0.930426	-12.9207	-0.0278437	33.7321	0.70238	0.947757	-84.4154	-0.174525	34.3083	0.0153226	0.226255	-31.8906	-6.14767	42.242	0.451038	0.81051	-68.6124	-12.6501	43.3645	0.114948	0.804638	175.561	0.05457	182.355	0.337828	0.84054	86.9	0.0260722	194.635	0.656146	0.831372	264.588	0.107114	178.646	0.141252	0.914431	28.8011	0.0111861
24	precuneus	parietal	-0.472517	-0.00119561	25.1368	0.985037	0.987761	6.58591	0.0149121	28.457	0.817416	0.930426	-9.18496	-0.0242879	26.8483	0.73288	0.947757	5.79728	0.0133631	29.2125	0.843033	0.926688	-13.2244	-3.01041	36.1866	0.715106	0.926989	-0.339211	-0.0681009	40.7223	0.993361	0.998635	-152.012	-0.0542777	174.139	0.384634	0.84054	-112.079	-0.0358111	197.589	0.571732	0.831372	92.8191	0.0461089	143.233	0.518224	0.914431	112.076	0.048532
25	rostralanteriorcingulate	cingulate	-0.158099	-0.00108875	10.2823	0.987761	0.987761	5.66018	0.0557275	7.80303	0.469786	0.930426	-15.6352	-0.123108	10.7336	0.147867	0.947757	1.81249	0.0153158	9.38905	0.847257	0.926688	-13.7853	-8.81928	15.1696	0.364419	0.81051	0.4802	0.389636	11.9642	0.968019	0.998635	33.3963	0.0324539	71.411	0.640968	0.943378	18.3459	0.0254887	54.3504	0.736358	0.831372	-72.054	-0.10658	57.4676	0.212386	0.914431	28.3957	0.0450768
26	rostralmiddlefrontal	frontal	14.1154	0.0205434	44.7576	0.753087	0.987761	-9.36827	-0.0145465	41.2921	0.820947	0.930426	-27.4069	-0.0392326	45.416	0.547359	0.947757	60.9563	0.0868236	47.8176	0.204897	0.69447	-23.8721	-3.03887	63.3258	0.706536	0.926989	73.6218	9.73992	63.2202	0.245395	0.844419	272.155	0.055894	310.197	0.382238	0.84054	277.436	0.06079	285.889	0.333999	0.831372	-58.5574	-0.0157472	242.914	0.809925	0.914431	-75.5569	-0.0202176
27	superiorfrontal	frontal	-7.63386	-0.00955424	47.767	0.873326	0.987761	-35.471	-0.0471805	43.7995	0.419807	0.930426	-71.161	-0.0907024	52.2949	0.176182	0.947757	-73.5838	-0.104206	48.3391	0.130623	0.595005	-62.4669	-6.9057	69.8499	0.372079	0.81051	-27.4466	-3.27358	64.2472	0.669624	0.998635	353.023	0.0623482	330.376	0.287655	0.84054	691.518	0.129796	298.082	0.0222271	0.660909	32.2839	0.00773034	281.512	0.908893	0.935626	68.6626	0.0182669
28	superiorparietal	parietal	-1.41257	-0.00237438	42.8936	0.97379	0.987761	-32.6681	-0.0555336	38.3196	0.395815	0.930426	-47.2874	-0.077888	45.0032	0.295518	0.947757	-35.3218	-0.0656722	37.9442	0.353812	0.705208	-48.6582	-7.11639	61.4597	0.429332	0.81051	-13.4926	-2.10033	53.676	0.801748	0.998635	221.383	0.0525113	297.438	0.458312	0.869615	-29.0694	-0.00697329	267.28	0.913595	0.916307	61.7904	0.0191197	241.449	0.798463	0.914431	311.333	0.108742
29	superiortemporal	temporal	3.53648	0.00939429	24.9016	0.88733	0.987761	-16.298	-0.0497849	22.3143	0.466735	0.930426	0.196294	0.000509139	25.7982	0.993942	0.993942	26.1175	0.0735553	24.5938	0.290426	0.69447	-2.73399	-0.632875	34.8928	0.937613	0.954592	51.8918	13.4363	32.7336	0.114254	0.804638	79.175	0.029679	172.966	0.648052	0.943378	109.04	0.047002	155.158	0.483714	0.831372	38.4329	0.018727	137.761	0.780747	0.914431	14.5878	0.00771804
30	supramarginal	parietal	-8.38169	-0.0163013	36.7312	0.81993	0.987761	-64.7196	-0.150689	28.2353	0.0238356	0.834248	-63.4899	-0.118155	35.932	0.0798224	0.931261	-1.20684	-0.00247749	35.2784	0.972768	0.972768	-66.5283	-11.1845	50.3226	0.187447	0.81051	70.5251	13.7178	43.7211	0.108077	0.804638	2.6555	0.000728796	255.418	0.991724	0.991724	-162.053	-0.0532441	200.406	0.420509	0.831372	-32.4605	-0.0113485	194.438	0.867699	0.935626	193.369	0.0745734
31	frontalpole	frontal	-3.51787	-0.123825	2.20826	0.114072	0.798501	-2.66789	-0.0728802	2.79046	0.341168	0.930426	2.27641	0.0636236	2.26891	0.317768	0.947757	-2.50347	-0.0627897	3.25437	0.443274	0.705208	4.92541	13.7119	3.08559	0.111781	0.728208	0.583024	1.35772	4.18656	0.889364	0.998635	2.05155	0.0101902	15.53	0.895149	0.979069	26.2543	0.101207	19.3168	0.176932	0.774078	10.8422	0.0569271	12.1305	0.373251	0.914431	-14.0975	-0.0664236
32	temporalpole	temporal	-2.49769	-0.0495938	4.17563	0.550987	0.987761	4.78191	0.0944302	3.86873	0.219125	0.930426	2.19698	0.0359369	5.20774	0.673888	0.947757	3.89516	0.0609471	4.84008	0.42257	0.705208	5.61202	8.97477	6.50385	0.389089	0.81051	0.611484	0.951364	5.97415	0.918562	0.998635	-4.15902	-0.0116533	29.0745	0.88652	0.979069	17.1129	0.0476872	27.035	0.528079	0.831372	9.16979	0.0281778	27.8264	0.742335	0.914431	-13.4361	-0.0394946
33	transversetemporal	temporal	1.31334	0.0231004	4.76118	0.783196	0.987761	-0.568457	-0.0128689	3.67193	0.877259	0.930426	2.95178	0.0419181	5.7536	0.608887	0.947757	2.5026	0.0555237	3.63119	0.492053	0.737585	3.14112	4.36467	7.1825	0.662276	0.926989	3.54552	7.02367	5.01066	0.479901	0.984401	62.1045	0.154147	32.5679	0.0591874	0.295937	11.073	0.0353736	25.508	0.665082	0.831372	10.2385	0.0273142	30.7539	0.739788	0.914431	0.82318	0.00343096
34	insula	insula	-7.9043	-0.0394176	10.6604	0.460021	0.987761	-31.7078	-0.125424	16.8372	0.0623636	0.930426	-5.28888	-0.020149	16.6452	0.751242	0.947757	8.82691	0.0328411	18.4372	0.632998	0.791247	1.31206	0.507013	18.9151	0.944758	0.954592	43.8607	14.9399	24.3223	0.0726256	0.804638	144.546	0.101719	72.9865	0.0501966	0.292814	148.148	0.0826944	118.102	0.212404	0.826015	-198.174	-0.141831	87.0612	0.0246338	0.862184	-33.0667	-0.0231118
35	surfacearea	total_sum	-192.261	-0.0255198	327.59	0.558499	0.987761	-279.529	-0.036635	324.428	0.390813	0.930426	-319.505	-0.042039	401.163	0.427372	0.947757	-338.56	-0.0445277	399.698	0.398687	0.705208	-63.2085	-0.736753	512.354	0.901921	0.954592	14.4325	0.167259	510.881	0.977487	0.998635	2261.01	0.0423503	2270.65	0.321596	0.84054	2190	0.0405026	2253.34	0.333277	0.831372	1321.17	0.0326564	2145.21	0.539166	0.914431	923.843	0.0228259
[truncated: 73 more columns]

## Sheet: Supplementary_Data_3
Surface Area (SA) effect on patients with SZ clinical profile
Linear regressions (cov. by sex and medication; PANSS scores regressions also cov. by age) results on patients' SA effects on patients age at onset, illness duration (estimated based on age - age at onset), and Possitive and Negative Syndrome Scale (PANSS) scores
Results include the β, the standard error (SE), adjusted r2, and the nominal p-value (pval) and the p-value after FDR correction (p-FDR).
	Age at onset					Illness duration					PANSS Total					PANSS Positive					PANSS Negative					PANSS General Psychopahotlogy
	β	SE	adj. R2	pval	FDR-pval	β	SE	adj. R2	pval	FDR-pval	β	SE	adj. R2	pval	FDR-pval	β	SE	adj. R2	pval	FDR-pval	β	SE	adj. R2	pval	FDR-pval	β	SE	adj. R2	pval	FDR-pval
Right superior temporal SA	0.077	0.58	0.074	0.895	0.9	-0.036	1.1015	-0.007	0.971	0.9	3.432	1.707	0.029	0.047	0.188	0.975	0.544	0.013	0.076	0.304	0.622	0.681	-0.011	0.363	0.701	1.835	0.835	0.038	0.03	0.12
Right lateral orbitofrontal SA	-0.179	0.573	0.075	0.755	0.9	0.19	1.004	-0.007	0.85	0.9	0.661	1.732	-0.003	0.703	0.937333	0.43	0.549	-0.009	0.435	0.435	-0.262	0.682	-0.017	0.701	0.701	0.493	0.849	0.002	0.563	0.962
Right pars triangularis SA	0.282	0.58	0.076	0.628	0.9	-0.321	1.016	-0.007	0.753	0.9	0.048	1.775	-0.004	0.978	0.978	0.443	0.562	-0.009	0.432	0.435	-0.437	0.698	-0.015	0.532	0.701	0.042	0.871	-0.001	0.962	0.962
Right paracentral SA	-0.555	0.584	0.081	0.344	0.9	0.42	1.025	-0.006	0.683	0.9	1.171	1.744	0	0.503	0.937333	0.497	0.553	-0.007	0.371	0.435	0.518	0.687	-0.013	0.452	0.701	0.156	0.857	-0.001	0.856	0.962

## Sheet: Supplementary_Data_4
FUMA SNP2GENE annotation results for FB-HARs PRSsz SNPs
ensg	symbol	chr	start	end	strand	type
ENSG00000198815	FOXJ3	1	42642210	42801548	-1	protein_coding
ENSG00000177181	RIMKLA	1	42846466	42888249	1	protein_coding
ENSG00000066185	ZMYND12	1	42896000	42921938	-1	protein_coding
ENSG00000127125	PPCS	1	42921788	42939056	1	protein_coding
ENSG00000186409	CCDC30	1	42929001	43120335	1	protein_coding
ENSG00000171960	PPIH	1	43124096	43142429	1	protein_coding
ENSG00000234917	RP5-994D16.3	1	43144406	43147325	1	lincRNA
ENSG00000065978	YBX1	1	43148098	43168020	1	protein_coding
ENSG00000164007	CLDN19	1	43198764	43205925	-1	protein_coding
ENSG00000117385	LEPRE1	1	43212006	43232755	-1	protein_coding
ENSG00000164008	C1orf50	1	43232940	43263968	1	protein_coding
ENSG00000228452	RP5-994D16.9	1	43241484	43242461	-1	antisense
ENSG00000177868	CCDC23	1	43272723	43282954	-1	protein_coding
ENSG00000164010	ERMAP	1	43282795	43310660	1	protein_coding
ENSG00000228192	RP11-342M1.3	1	43300352	43312093	-1	antisense
ENSG00000164011	ZNF691	1	43312280	43318148	1	protein_coding
ENSG00000117394	SLC2A1	1	43391052	43424530	-1	protein_coding
ENSG00000227533	SLC2A1-AS1	1	43424720	43449029	1	lincRNA
ENSG00000066322	ELOVL1	1	43829068	43833696	-1	protein_coding
ENSG00000162368	CMPK1	1	47799469	47844511	1	protein_coding
ENSG00000117834	SLC5A9	1	48688357	48714316	1	protein_coding
ENSG00000272491	RP5-1024N4.4	1	48693560	48695233	-1	antisense
ENSG00000132122	SPATA6	1	48761044	48937845	-1	protein_coding
ENSG00000235105	RP11-329A14.1	1	48901639	48902895	1	pseudogene
ENSG00000232514	RP11-329A14.2	1	48962935	48963408	-1	pseudogene
ENSG00000186094	AGBL4	1	48998527	50489585	-1	protein_coding
ENSG00000187889	C1orf168	1	57184477	57285369	-1	protein_coding
ENSG00000173406	DAB1	1	57460451	59012406	-1	protein_coding
ENSG00000117569	PTBP2	1	97187221	97289294	1	protein_coding
ENSG00000188641	DPYD	1	97543299	98386605	-1	protein_coding
ENSG00000225206	MIR137HG	1	98453556	98515419	-1	lincRNA
ENSG00000162694	EXTL2	1	101337943	101361554	-1	protein_coding
ENSG00000162695	SLC30A7	1	101361632	101447309	1	protein_coding
ENSG00000233184	RP11-421L21.3	1	101491434	101552821	1	antisense
ENSG00000252765	SCARNA16	1	101598709	101598895	1	snoRNA
ENSG00000233005	AC067959.1	2	21444047	22193831	1	lincRNA
ENSG00000229621	AC018742.1	2	21910306	21933495	-1	lincRNA
ENSG00000231200	AC068490.2	2	22156208	22753977	-1	lincRNA
ENSG00000234189	AC099799.1	2	22539925	22540116	1	pseudogene
ENSG00000206882	RNA5SP87	2	22561758	22561875	-1	rRNA
ENSG00000234207	AC096570.2	2	22600466	22704876	1	lincRNA
ENSG00000158089	GALNT14	2	31133333	31378068	-1	protein_coding
ENSG00000232991	GACAT1	2	108370568	108438585	1	lincRNA
ENSG00000230651	RGPD4-AS1	2	108439519	108443347	-1	lincRNA
ENSG00000196862	RGPD4	2	108443388	108507297	1	protein_coding
ENSG00000233494	AC009963.3	2	108519453	108519590	-1	pseudogene
ENSG00000227270	AC009963.4	2	108520420	108520697	1	pseudogene
ENSG00000237745	AC009963.5	2	108531404	108531742	1	pseudogene
ENSG00000235325	AC009963.6	2	108537219	108537704	-1	pseudogene
ENSG00000115665	SLC5A7	2	108602979	108630450	1	protein_coding
ENSG00000234007	AC020601.1	2	138636324	138683977	-1	lincRNA
ENSG00000144227	NXPH2	2	139428342	139537918	-1	protein_coding
ENSG00000227403	AC009299.3	2	162101250	162105561	1	lincRNA
ENSG00000136535	TBR1	2	162272605	162282381	1	protein_coding
ENSG00000224076	AC009487.4	2	162279170	162280088	-1	antisense
ENSG00000251621	AC009487.5	2	162280526	162285285	1	3prime_overlapping_ncrna
ENSG00000144290	SLC4A10	2	162280843	162841792	1	protein_coding
ENSG00000226121	AHCTF1P1	2	162357396	162364216	-1	pseudogene
ENSG00000238570	snoU13	2	162415054	162415156	1	snoRNA
ENSG00000226946	AC062022.1	2	162425012	162426695	-1	pseudogene
ENSG00000235716	KRT18P46	2	162436582	162437860	1	pseudogene
ENSG00000197635	DPP4	2	162848751	162931052	-1	protein_coding
ENSG00000144426	NBEAL1	2	203879602	204091101	1	protein_coding
ENSG00000235951	AC009965.1	2	204930429	204932086	1	pseudogene
ENSG00000234714	AC009965.2	2	204955180	204974572	1	lincRNA
ENSG00000144460	NYAP2	2	226265364	226518734	1	protein_coding
ENSG00000227110	LMCD1-AS1	3	7994492	8653610	-1	antisense
ENSG00000157445	CACNA2D3	3	54156574	55108584	1	protein_coding
ENSG00000151276	MAGI1	3	65339200	66024509	-1	protein_coding
ENSG00000272610	MAGI1-IT1	3	65858490	65940233	-1	sense_intronic
ENSG00000240175	MAGI1-AS1	3	65879491	65910972	1	antisense
ENSG00000172340	SUCLG2	3	67410884	67705038	-1	protein_coding
ENSG00000241316	RP11-81N13.1	3	67705121	67998137	1	lincRNA
ENSG00000183662	FAM19A1	3	68053359	68594776	1	protein_coding
ENSG00000214552	COPS8P2	3	68194154	68194780	1	pseudogene
ENSG00000169760	NLGN1	3	173114074	174004434	1	protein_coding
ENSG00000252982	RN7SKP234	3	173775431	173775654	1	misc_RNA
ENSG00000177694	NAALADL2	3	174156363	175523428	1	protein_coding
ENSG00000223986	RP11-528A4.3	3	193483470	193483792	1	pseudogene
ENSG00000230102	RP11-407B7.1	3	193723226	193788759	-1	processed_transcript
ENSG00000114315	HES1	3	193853934	193856521	1	protein_coding
ENSG00000229334	AC046143.3	3	194353652	194366130	1	antisense
ENSG00000084092	NOA1	4	57829536	57844989	-1	protein_coding
ENSG00000248505	RP11-319E12.1	4	58292038	58332152	1	lincRNA
ENSG00000251459	RP11-319E12.2	4	58357556	58361399	1	lincRNA
ENSG00000238925	snoU13	4	58358435	58358539	-1	snoRNA
ENSG00000251049	RP11-685F15.1	4	58462106	58472038	-1	lincRNA
ENSG00000250333	RP11-4O3.1	4	58471860	58524966	-1	lincRNA
ENSG00000249831	RP11-4O3.2	4	58586201	58590821	1	lincRNA
ENSG00000250501	RP11-98O2.1	4	139694704	139722793	1	lincRNA
ENSG00000249378	LINC01060	4	189321890	189602205	1	lincRNA
ENSG00000039139	DNAH5	5	13690440	13944652	-1	protein_coding
ENSG00000249485	RBBP4P1	5	14797234	14798509	-1	pseudogene
ENSG00000064652	SNX24	5	122179134	122365049	1	protein_coding
ENSG00000223652	AC106786.1	5	122422943	122425994	-1	antisense
ENSG00000061455	PRDM6	5	122424816	122529960	1	protein_coding
ENSG00000250539	KRT8P33	5	122736616	122738038	-1	pseudogene
ENSG00000251072	RP11-434D11.4	5	126087655	126112178	-1	lincRNA
ENSG00000113368	LMNB1	5	126112315	126172712	1	protein_coding
ENSG00000173926	MARCH3	5	126203406	126366500	-1	protein_coding
ENSG00000164241	C5orf63	5	126378250	126409184	-1	protein_coding
ENSG00000214743	MRPS5P3	5	126478774	126478939	-1	pseudogene
ENSG00000250080	CTB-88F18.2	5	126506227	126507958	-1	pseudogene
ENSG00000271585	CTB-88F18.4	5	126512388	126512742	-1	pseudogene
ENSG00000250956	CTB-88F18.3	5	126515448	126515592	-1	pseudogene
ENSG00000145794	MEGF10	5	126626523	126801429	1	protein_coding
ENSG00000164330	EBF1	5	158122928	158526769	-1	protein_coding
ENSG00000245812	RP11-175K6.1	5	158527491	158544486	1	lincRNA
ENSG00000241956	CTC-340A15.2	5	163723702	164598649	1	antisense
ENSG00000206845	RNU6-209P	5	164362168	164362274	-1	snRNA
ENSG00000175416	CLTB	5	175819456	175843570	-1	protein_coding
ENSG00000047579	DTNBP1	6	15523032	15663289	-1	protein_coding
ENSG00000217585	RP1-13D10.5	6	16107853	16108824	1	pseudogene
ENSG00000007944	MYLIP	6	16129356	16148479	1	protein_coding
ENSG00000263712	MIR4639	6	16141787	16141855	1	miRNA
ENSG00000112242	E2F3	6	20402398	20493941	1	protein_coding
ENSG00000145996	CDKAL1	6	20534688	21232635	1	protein_coding
ENSG00000124766	SOX4	6	21593972	21598847	1	protein_coding
ENSG00000031691	CENPQ	6	49431091	49460820	1	protein_coding
ENSG00000233470	RP11-524K22.1	6	50481748	50488817	1	lincRNA
ENSG00000230472	RP1-28O17.1	6	50555320	50604918	-1	lincRNA
ENSG00000235504	RP3-453D15.1	6	99006310	99006447	1	lincRNA
ENSG00000112249	ASCC3	6	100956070	101329248	-1	protein_coding
ENSG00000164418	GRIK2	6	101846664	102517958	1	protein_coding
ENSG00000203727	SAMD5	6	147830063	148058683	1	protein_coding
ENSG00000230205	RP11-631F7.2	6	148454945	148458540	-1	lincRNA
ENSG00000227455	RP11-300M24.1	6	165241239	165245119	1	lincRNA
ENSG00000224330	AC005019.3	7	13893980	13898650	-1	lincRNA
ENSG00000006468	ETV1	7	13930853	14031050	-1	protein_coding
ENSG00000058091	CDK14	7	90095738	90839905	1	protein_coding
ENSG00000157240	FZD1	7	90893783	90898123	1	protein_coding
ENSG00000223665	CTB-111F10.1	7	91268162	91272827	-1	lincRNA
ENSG00000127989	MTERF	7	91321323	91510034	-1	protein_coding
ENSG00000128573	FOXP2	7	113726382	114333827	1	protein_coding
ENSG00000135272	MDFIC	7	114562209	114659256	1	protein_coding
ENSG00000242072	RP11-458K10.1	7	115287515	115316383	-1	lincRNA
ENSG00000105989	WNT2	7	116916685	116963343	-1	protein_coding
ENSG00000238202	AC002465.2	7	116940915	116962290	1	antisense
ENSG00000254869	RP11-91I20.2	8	61565061	61566120	-1	lincRNA
ENSG00000171316	CHD7	8	61591337	61779465	1	protein_coding
ENSG00000177182	CLVS1	8	61969717	62414204	1	protein_coding
ENSG00000172817	CYP7B1	8	65500320	65711318	-1	protein_coding
ENSG00000137154	RPS6	9	19375713	19380252	-1	protein_coding
ENSG00000171843	MLLT3	9	20341663	20622542	-1	protein_coding
ENSG00000188352	FOCAD	9	20658308	20995954	1	protein_coding
ENSG00000227071	RP11-4E23.2	9	20683303	20684687	-1	lincRNA
ENSG00000202189	SNORA30	9	20786926	20787054	1	snoRNA
ENSG00000188921	PTPLAD2	9	20995306	21031635	-1	protein_coding
ENSG00000226694	RP11-69C17.2	10	2114039	2123291	1	lincRNA
ENSG00000252998	RNU6-889P	10	2140361	2140463	1	snRNA
ENSG00000148484	RSU1	10	16632610	16859527	-1	protein_coding
ENSG00000234961	RP11-124N14.3	10	17275324	17276832	-1	antisense
ENSG00000240554	RPL7AP58	11	29747311	29748112	1	pseudogene
ENSG00000066382	MPPED2	11	30406040	30608419	-1	protein_coding
ENSG00000254489	RP5-1024C24.1	11	30605677	30652055	1	antisense
ENSG00000179431	FJX1	11	35639735	35642419	1	protein_coding
ENSG00000179241	LDLRAD3	11	35965531	36253686	1	protein_coding
ENSG00000110442	COMMD9	11	36295051	36310999	-1	protein_coding
ENSG00000135362	PRR5L	11	36317838	36486754	1	protein_coding
ENSG00000080854	IGSF9B	11	133778459	133826880	-1	protein_coding
ENSG00000254648	RP11-713P17.4	11	133905727	133907002	-1	lincRNA
ENSG00000166086	JAM3	11	133938820	134021896	1	protein_coding
ENSG00000187498	COL4A1	13	110801318	110959496	-1	protein_coding
ENSG00000134871	COL4A2	13	110958159	111165374	1	protein_coding
ENSG00000139832	RAB20	13	111175417	111214080	-1	protein_coding
ENSG00000213995	CARKD	13	111267881	111292340	1	protein_coding
ENSG00000257126	RP11-966I7.1	14	29198289	29234483	-1	antisense
ENSG00000176165	FOXG1	14	29235050	29238870	1	protein_coding
ENSG00000184304	PRKD1	14	30045687	30661104	-1	protein_coding
ENSG00000248975	CTD-2251F13.1	14	30421603	30766249	-1	lincRNA
ENSG00000092108	SCFD1	14	31091318	31205018	1	protein_coding
ENSG00000258977	RP11-799P8.1	14	82071691	82089405	-1	lincRNA
ENSG00000258841	RP11-226P1.3	14	82127772	82129218	1	pseudogene
ENSG00000258743	RP11-406A9.2	14	83108964	83173169	1	lincRNA
ENSG00000134146	DPH6	15	35509546	35838394	-1	protein_coding
ENSG00000248079	DPH6-AS1	15	35838396	36151202	1	lincRNA
ENSG00000259639	RP11-184D12.1	15	36231368	36544458	-1	lincRNA
ENSG00000259737	RP11-475A13.1	15	36731173	36763217	-1	lincRNA
ENSG00000186073	C15orf41	15	36871812	37102449	1	protein_coding
ENSG00000259280	RP11-122D10.1	15	37168580	37179236	-1	processed_transcript
ENSG00000134138	MEIS2	15	37181406	37393504	-1	protein_coding
ENSG00000259460	RP11-128A17.1	15	37391540	37392374	1	antisense
ENSG00000222094	RNU2-65P	15	72337524	72337708	1	snRNA
ENSG00000137817	PARP6	15	72533522	72565340	-1	protein_coding
ENSG00000260898	ADPGK-AS1	15	73075176	73090540	1	antisense
ENSG00000259259	NPM1P42	15	73191740	73192601	-1	pseudogene
ENSG00000067141	NEO1	15	73344051	73597547	1	protein_coding
ENSG00000260411	RP11-420N3.2	16	5289803	6826015	1	processed_transcript
ENSG00000078328	RBFOX1	16	6069095	7763340	1	protein_coding
ENSG00000261555	CTD-3229J4.1	16	17919109	17920763	1	lincRNA
ENSG00000185164	NOMO2	16	18511182	18573533	-1	protein_coding
ENSG00000256340	ABCC6P1	16	18582484	18609650	1	pseudogene
ENSG00000169181	GSG1L	16	27798850	28074830	-1	protein_coding
ENSG00000186153	WWOX	16	78133310	79246564	1	protein_coding
ENSG00000222244	RNA5SP431	16	79298351	79298470	1	rRNA
ENSG00000179314	WSCD1	17	5675554	6027747	1	protein_coding
ENSG00000154229	PRKCA	17	64298754	64806861	1	protein_coding
ENSG00000264630	RP11-4F22.2	17	64394187	64412972	-1	antisense
ENSG00000141219	C17orf80	17	71228372	71245091	1	protein_coding
ENSG00000069188	SDK2	17	71330523	71640228	-1	protein_coding
ENSG00000264750	RP11-277J6.2	17	71637165	71639245	1	antisense
ENSG00000177338	LINC00469	17	71746469	71824659	-1	lincRNA
ENSG00000234721	AC125421.1	17	71782941	71796932	1	lincRNA
ENSG00000172809	RPL38	17	72199721	72206794	1	protein_coding
ENSG00000268626	AC103809.2	17	72346906	72348271	-1	protein_coding
ENSG00000183287	CCBE1	18	57098172	57364612	-1	protein_coding
ENSG00000267774	RP11-2N1.2	18	57363691	57364644	1	antisense
ENSG00000267320	AC005780.1	19	28807612	28877111	-1	lincRNA
ENSG00000267238	AC093074.1	19	28885758	28887335	-1	lincRNA
ENSG00000260725	AC005307.1	19	28909390	28920397	-1	lincRNA
ENSG00000267243	AC005307.3	19	28926295	29218684	-1	lincRNA
ENSG00000261316	CTC-400I9.1	19	31398106	31400062	1	lincRNA
ENSG00000267378	CTC-400I9.3	19	31437488	31448098	1	lincRNA
ENSG00000121297	TSHZ3	19	31765851	31840453	-1	protein_coding
ENSG00000105366	SIGLEC8	19	51954101	51961710	-1	protein_coding
ENSG00000125848	FLRT3	20	14303634	14318262	-1	protein_coding
ENSG00000089177	KIF16B	20	16252749	16554078	-1	protein_coding
ENSG00000221448	AL118509.1	20	16390942	16391036	-1	miRNA
ENSG00000124227	ANKRD60	20	56793551	56803709	-1	protein_coding
ENSG00000124224	PPP4R1L	20	56806188	56884495	-1	protein_coding
ENSG00000124209	RAB22A	20	56884752	56942563	1	protein_coding
ENSG00000124222	STX16	20	57226328	57254582	1	protein_coding
ENSG00000254995	STX16-NPEPL1	20	57226490	57290466	1	protein_coding

## Sheet: Supplementary_Data_5
FUMA GENE2FUNC annotation results for FB-HARs PRSsz SNPs
Category	Gene Set	N_genes	N_overlap	FDR-pval	genes
GO_biological_process	GO_NEURON_DIFFERENTIATION	1337	21	0.00243238	LEPRE1:DAB1:JAM3:FOXG1:PRKD1:PARP6:NEO1:PRKCA:SDK2:TBR1:SLC4A10:NYAP2:FLRT3:NLGN1:HES1:DTNBP1:MYLIP:SOX4:ETV1:FZD1:WNT2
GO_biological_process	GO_NEUROGENESIS	1586	23	0.00243238	LEPRE1:DAB1:JAM3:FOXG1:PRKD1:PARP6:NEO1:PRKCA:SDK2:TBR1:SLC4A10:NYAP2:FLRT3:NLGN1:HES1:PRDM6:DTNBP1:MYLIP:SOX4:ETV1:FZD1:WNT2:CHD7
GO_biological_process	GO_NEURON_DEVELOPMENT	1088	18	0.00486562	LEPRE1:DAB1:JAM3:FOXG1:PRKD1:PARP6:NEO1:PRKCA:TBR1:SLC4A10:NYAP2:FLRT3:NLGN1:HES1:DTNBP1:MYLIP:ETV1:FZD1
GO_biological_process	GO_HEAD_DEVELOPMENT	761	14	0.0165142	SLC2A1:DAB1:PTBP2:COL4A1:FOXG1:TBR1:SLC4A10:FLRT3:HES1:DNAH5:FZD1:FOXP2:WNT2:CHD7
GO_biological_process	GO_TELENCEPHALON_DEVELOPMENT	247	8	0.0223879	SLC2A1:DAB1:FOXG1:TBR1:HES1:DNAH5:FOXP2:CHD7
GO_biological_process	GO_CENTRAL_NERVOUS_SYSTEM_NEURON_DIFFERENTIATION	181	7	0.0223879	FOXG1:TBR1:SLC4A10:HES1:SOX4:FZD1:WNT2
GO_biological_process	GO_CELL_PROJECTION_ORGANIZATION	1502	19	0.0439457	LEPRE1:SPATA6:DAB1:JAM3:FOXG1:PRKD1:PARP6:NEO1:PRKCA:TBR1:NYAP2:FLRT3:NLGN1:HES1:DNAH5:DTNBP1:MYLIP:ETV1:FZD1
GO_biological_process	GO_FOREBRAIN_DEVELOPMENT	377	9	0.0439457	SLC2A1:DAB1:FOXG1:TBR1:SLC4A10:HES1:DNAH5:FOXP2:CHD7
GO_biological_process	GO_CELL_MORPHOGENESIS_INVOLVED_IN_NEURON_DIFFERENTIATION	574	11	0.0439457	DAB1:FOXG1:PARP6:NEO1:PRKCA:TBR1:FLRT3:NLGN1:HES1:DTNBP1:ETV1
GO_biological_process	GO_ANIMAL_ORGAN_MORPHOGENESIS	1024	15	0.0439457	FJX1:FOXG1:WWOX:SDK2:RPL38:TBR1:SLC4A10:HES1:SOX4:FZD1:FOXP2:WNT2:CHD7:CYP7B1:MLLT3
GO_cellular_components	GO_CELL_JUNCTION	1263	18	0.0152358	CLDN19:SLC2A1:RSU1:IGSF9B:JAM3:GSG1L:SDK2:RPL38:SLC5A7:DPP4:FLRT3:STX16:MAGI1:NLGN1:DTNBP1:GRIK2:FZD1:FOCAD

## Sheet: Supplementary_Data_6
3,070 autosomic HAR regions compiled by Girskis et al. 2021
CHR	START (zero-based)	END (one-based)	HAR_NAME	LENGHT
1	2836801	2836824	HARsv2_0001	23
1	2928619	2929080	HARsv2_0002	461
1	3089753	3089889	HARsv2_0003	136
1	3285379	3285535	HARsv2_0004	156
1	7310704	7310825	HARsv2_0005	121
1	7651263	7651536	HARsv2_0006	273
1	8060032	8060380	HARsv2_0007	348
1	10588929	10589267	HARsv2_0008	338
1	10773090	10773533	HARsv2_0009	443
1	11507932	11508064	HARsv2_0010	132
1	19668299	19668935	HARsv2_0011	636
1	19688084	19688655	HARsv2_0012	571
1	20713359	20713539	HARsv2_0013	180
1	23761018	23761114	HARsv2_0014	96
1	25887867	25887885	HARsv2_0015	18
1	27309616	27309945	HARsv2_0016	329
1	30822826	30822972	HARsv2_0017	146
1	35087403	35087631	HARsv2_0018	228
1	37392818	37393061	HARsv2_0019	243
1	38445272	38445621	HARsv2_0020	349
1	38454638	38454995	HARsv2_0021	357
1	38687905	38688256	HARsv2_0022	351
1	42166819	42167010	HARsv2_0023	191
1	43279006	43279219	HARsv2_0024	213
1	44485146	44485404	HARsv2_0025	258
1	44739746	44740177	HARsv2_0026	431
1	44902151	44902427	HARsv2_0027	276
1	45097594	45097759	HARsv2_0028	165
1	47041774	47041795	HARsv2_0029	21
1	48965146	48965550	HARsv2_0030	404
1	49082759	49082910	HARsv2_0031	151
1	49353754	49353972	HARsv2_0032	218
1	49481950	49482115	HARsv2_0033	165
1	51078129	51078331	HARsv2_0034	202
1	51162456	51162883	HARsv2_0035	427
1	53793545	53793584	HARsv2_0036	39
1	53992518	53992568	HARsv2_0037	50
1	54725379	54725670	HARsv2_0038	291
1	56204188	56204491	HARsv2_0039	303
1	56789790	56789809	HARsv2_0040	19
1	57184939	57185130	HARsv2_0041	191
1	57647052	57647234	HARsv2_0042	182
1	57719453	57719857	HARsv2_0043	404
1	58066512	58066615	HARsv2_0044	103
1	58069319	58069593	HARsv2_0045	274
1	58124924	58125112	HARsv2_0046	188
1	58464625	58464640	HARsv2_0047	15
1	61449354	61449489	HARsv2_0048	135
1	61637622	61637898	HARsv2_0049	276
1	61710907	61711108	HARsv2_0050	201
1	61762703	61763185	HARsv2_0051	482
1	61989780	61990098	HARsv2_0052	318
1	63464548	63465539	HARsv2_0053	991
1	63553531	63553789	HARsv2_0054	258
1	64254384	64254693	HARsv2_0055	309
1	64590697	64591196	HARsv2_0056	499
1	65015853	65016150	HARsv2_0057	297
1	65543191	65543318	HARsv2_0058	127
1	70080276	70080410	HARsv2_0059	134
1	71184679	71185270	HARsv2_0060	591
1	71662613	71663043	HARsv2_0061	430
1	72253980	72254260	HARsv2_0062	280
1	72879557	72879884	HARsv2_0063	327
1	74361723	74361861	HARsv2_0064	138
1	74534554	74534670	HARsv2_0065	116
1	75160268	75160478	HARsv2_0066	210
1	75376972	75377151	HARsv2_0067	179
1	76605839	76605861	HARsv2_0068	22
1	79486284	79486624	HARsv2_0069	340
1	79659179	79659440	HARsv2_0070	261
1	79757838	79757959	HARsv2_0071	121
1	80919102	80919231	HARsv2_0072	129
1	81011419	81011570	HARsv2_0073	151
1	81283698	81283902	HARsv2_0074	204
1	81373872	81373993	HARsv2_0075	121
1	81494085	81494421	HARsv2_0076	336
1	81623751	81623890	HARsv2_0077	139
1	81669023	81669153	HARsv2_0078	130
1	82064451	82064819	HARsv2_0079	368
1	82497620	82497755	HARsv2_0080	135
1	83220916	83221206	HARsv2_0081	290
1	83230988	83231018	HARsv2_0082	30
1	83231085	83231270	HARsv2_0083	185
1	83451694	83451955	HARsv2_0084	261
1	83871361	83871911	HARsv2_0085	550
1	83969384	83969759	HARsv2_0086	375
1	84211469	84211971	HARsv2_0087	502
1	87718159	87718430	HARsv2_0088	271
1	87835462	87835856	HARsv2_0089	394
1	88075878	88076121	HARsv2_0090	243
1	88261639	88261890	HARsv2_0091	251
1	88285957	88286718	HARsv2_0092	761
1	88393078	88393389	HARsv2_0093	311
1	88536745	88536889	HARsv2_0094	144
1	88615791	88616583	HARsv2_0095	792
1	88624257	88624624	HARsv2_0096	367
1	88645429	88645630	HARsv2_0097	201
1	88927377	88928363	HARsv2_0098	986
1	88952730	88952922	HARsv2_0099	192
1	91286397	91286754	HARsv2_0100	357
1	95732747	95732962	HARsv2_0101	215
1	95746873	95747329	HARsv2_0102	456
1	95806900	95807307	HARsv2_0103	407
1	96399439	96399879	HARsv2_0104	440
1	96960768	96961029	HARsv2_0105	261
1	97391565	97392094	HARsv2_0106	529
1	97463379	97463624	HARsv2_0107	245
1	98623228	98623400	HARsv2_0108	172
1	101490452	101490621	HARsv2_0109	169
1	101490799	101491270	HARsv2_0110	471
1	101620917	101621057	HARsv2_0111	140
1	102133322	102133549	HARsv2_0112	227
1	102540131	102540261	HARsv2_0113	130
1	103345219	103345450	HARsv2_0114	231
1	104820732	104820841	HARsv2_0115	109
1	105537113	105537278	HARsv2_0116	165
1	106895325	106895640	HARsv2_0117	315
1	107219173	107219474	HARsv2_0118	301
1	107291284	107291490	HARsv2_0119	206
1	107292619	107292910	HARsv2_0120	291
1	108225699	108226070	HARsv2_0121	371
1	109260559	109260850	HARsv2_0122	291
1	113811839	113811990	HARsv2_0123	151
1	116369227	116369338	HARsv2_0124	111
1	116854359	116854940	HARsv2_0125	581
1	119279490	119279507	HARsv2_0126	17
1	119675657	119675931	HARsv2_0127	274
1	120139470	120139726	HARsv2_0128	256
1	144340515	144340754	HARsv2_0129	239
1	146512853	146513020	HARsv2_0135	167
1	147668558	147668909	HARsv2_0131	351
1	147678194	147678297	HARsv2_0132	103
1	147681418	147681586	HARsv2_0133	168
1	147691715	147692550	HARsv2_0134	835
1	147691715	147692550	HARsv2_0136	835
1	149576470	149576706	HARsv2_0137	236
1	157694097	157694333	HARsv2_0138	236
1	158145110	158145257	HARsv2_0139	147
1	163207615	163207928	HARsv2_0140	313
1	163534094	163534315	HARsv2_0141	221
1	164350237	164350495	HARsv2_0142	258
1	164533164	164533283	HARsv2_0143	119
1	170612083	170612280	HARsv2_0144	197
1	170717504	170717867	HARsv2_0145	363
1	172193555	172193835	HARsv2_0146	280
1	175173419	175173770	HARsv2_0147	351
1	175535111	175535518	HARsv2_0148	407
1	175704681	175704908	HARsv2_0149	227
1	175722738	175722898	HARsv2_0150	160
1	176663119	176663435	HARsv2_0151	316
1	177009233	177009502	HARsv2_0152	269
1	177087436	177087640	HARsv2_0153	204
1	177332794	177333000	HARsv2_0154	206
1	177580822	177581149	HARsv2_0155	327
1	177864915	177865481	HARsv2_0156	566
1	178363594	178363891	HARsv2_0157	297
1	181777910	181778155	HARsv2_0158	245
1	183746319	183746470	HARsv2_0159	151
1	183819999	183820490	HARsv2_0160	491
1	188602202	188602416	HARsv2_0161	214
1	192111616	192111727	HARsv2_0162	111
1	193932443	193932554	HARsv2_0163	111
1	194307559	194308050	HARsv2_0164	491
1	194534286	194534501	HARsv2_0165	215
1	195873028	195873226	HARsv2_0166	198
1	200284034	200284638	HARsv2_0167	604
1	200438419	200438690	HARsv2_0168	271
1	202251719	202251990	HARsv2_0169	271
1	202664607	202664793	HARsv2_0170	186
1	203336279	203336530	HARsv2_0171	251
1	204233369	204233409	HARsv2_0172	40
1	204591528	204591699	HARsv2_0173	171
1	204900578	204900750	HARsv2_0174	172
1	208608184	208608637	HARsv2_0175	453
1	208941240	208941707	HARsv2_0176	467
1	209630839	209631070	HARsv2_0177	231
1	209734794	209735123	HARsv2_0178	329
1	209989199	209989690	HARsv2_0179	491
1	210436017	210436248	HARsv2_0180	231
1	212253112	212253453	HARsv2_0181	341
1	213759460	213759974	HARsv2_0182	514
1	214102709	214102882	HARsv2_0183	173
1	214202294	214202547	HARsv2_0184	253
1	214549279	214549570	HARsv2_0185	291
1	215846402	215846591	HARsv2_0186	189
1	216356753	216357348	HARsv2_0187	595
1	216885959	216886546	HARsv2_0188	587
1	217138104	217138347	HARsv2_0189	243
1	217227957	217228105	HARsv2_0190	148
1	217633636	217633841	HARsv2_0191	205
1	217944111	217944690	HARsv2_0192	579
1	218024621	218024798	HARsv2_0193	177
1	218030541	218030819	HARsv2_0194	278
1	218392865	218393180	HARsv2_0195	315
1	218428300	218428846	HARsv2_0196	546
1	223059739	223060440	HARsv2_0197	701
1	224898814	224898858	HARsv2_0198	44
1	228288029	228288336	HARsv2_0199	307
1	228636831	228637153	HARsv2_0200	322
1	231674966	231675300	HARsv2_0201	334
1	232170399	232170630	HARsv2_0202	231
1	234162230	234162343	HARsv2_0203	113
1	237207559	237207935	HARsv2_0204	376
1	238497459	238497710	HARsv2_0205	251
1	243216421	243216810	HARsv2_0206	389
1	243364664	243364776	HARsv2_0207	112
1	243502410	243502466	HARsv2_0208	56
1	243639587	243639662	HARsv2_0209	75
1	244200839	244200990	HARsv2_0210	151
1	245320616	245320734	HARsv2_0211	118
1	245389033	245389269	HARsv2_0212	236
1	245851419	245851950	HARsv2_0213	531
1	246230839	246231550	HARsv2_0214	711
1	247348196	247348325	HARsv2_0215	129
2	2593307	2593497	HARsv2_1306	190
2	6485394	6485718	HARsv2_1307	324
2	6704432	6704810	HARsv2_1308	378
2	7464876	7465126	HARsv2_1309	250
2	8012024	8012161	HARsv2_1310	137
2	8549679	8550270	HARsv2_1311	591
2	11242505	11242669	HARsv2_1312	164
2	11531930	11531952	HARsv2_1313	22
2	12061150	12061650	HARsv2_1314	500
2	12538253	12538438	HARsv2_1315	185
2	14837415	14837799	HARsv2_1316	384
2	16196095	16196135	HARsv2_1317	40
2	16224876	16225057	HARsv2_1318	181
2	19661652	19661796	HARsv2_1319	144
2	20698158	20698282	HARsv2_1320	124
2	21475215	21475777	HARsv2_1321	562
2	21676286	21676953	HARsv2_1322	667
2	21721038	21721345	HARsv2_1323	307
2	21741639	21741777	HARsv2_1324	138
2	21742294	21742526	HARsv2_1325	232
2	21873201	21873467	HARsv2_1326	266
2	21882001	21882324	HARsv2_1327	323
2	21980619	21981350	HARsv2_1328	731
2	22181798	22181901	HARsv2_1329	103
2	22551959	22552710	HARsv2_1330	751
2	22657836	22657908	HARsv2_1331	72
2	22822539	22822789	HARsv2_1332	250
2	22886043	22886184	HARsv2_1333	141
2	23125048	23125329	HARsv2_1334	281
2	23216029	23216055	HARsv2_1335	26
2	23264259	23264470	HARsv2_1336	211
2	23555046	23555340	HARsv2_1337	294
2	23637712	23637838	HARsv2_1338	126
2	23831323	23831814	HARsv2_1339	491
2	25303789	25304198	HARsv2_1340	409
2	26032793	26033230	HARsv2_1341	437
2	26792904	26793190	HARsv2_1342	286
2	27716159	27716650	HARsv2_1343	491
2	30087739	30087935	HARsv2_1344	196
2	30704857	30705164	HARsv2_1345	307
2	31298473	31298518	HARsv2_1346	45
2	33930032	33930349	HARsv2_1347	317
2	34609950	34610173	HARsv2_1348	223
2	34792308	34792506	HARsv2_1349	198
2	35732357	35732567	HARsv2_1350	210
2	36137581	36137740	HARsv2_1351	159
2	36566966	36567298	HARsv2_1352	332
2	36616425	36616665	HARsv2_1353	240
2	36654939	36655220	HARsv2_1354	281
2	36752989	36753338	HARsv2_1355	349
2	38260968	38261148	HARsv2_1356	180
2	39836617	39836722	HARsv2_1357	105
2	41010943	41011125	HARsv2_1358	182
2	41311541	41311562	HARsv2_1359	21
2	44252258	44252551	HARsv2_1360	293
2	44707104	44707276	HARsv2_1361	172
2	44720745	44721389	HARsv2_1362	644
2	44944606	44944914	HARsv2_1363	308
2	45560689	45560886	HARsv2_1364	197
2	49444181	49444358	HARsv2_1365	177
2	49465127	49465595	HARsv2_1366	468
2	49583402	49583679	HARsv2_1367	277
2	49611236	49611357	HARsv2_1368	121
2	50281693	50282858	HARsv2_1369	1165
2	52797783	52797971	HARsv2_1370	188
2	53341859	53342050	HARsv2_1371	191
2	56490097	56490296	HARsv2_1372	199
2	57981820	57982131	HARsv2_1373	311
2	58282127	58282836	HARsv2_1374	709
2	58591102	58591452	HARsv2_1375	350
2	59179054	59179889	HARsv2_1376	835
2	59517949	59518414	HARsv2_1377	465
2	59887111	59887472	HARsv2_1378	361
2	60175449	60175520	HARsv2_1379	71
2	60280859	60281290	HARsv2_1380	431
2	60516613	60516875	HARsv2_1381	262
2	64067159	64067310	HARsv2_1382	151
2	66759650	66759872	HARsv2_1383	222
2	66913815	66914219	HARsv2_1384	404
2	66927808	66927951	HARsv2_1385	143
2	67153607	67153996	HARsv2_1386	389
2	67448414	67448430	HARsv2_1387	16
2	68069815	68070029	HARsv2_1388	214
2	71923817	71924074	HARsv2_1389	257
2	72077010	72077260	HARsv2_1390	250
2	76508172	76508319	HARsv2_1391	147
2	76782905	76783459	HARsv2_1392	554
2	77829325	77829624	HARsv2_1393	299
2	78801379	78801594	HARsv2_1394	215
2	80187598	80187667	HARsv2_1395	69
2	80318401	80318560	HARsv2_1396	159
2	80802696	80803027	HARsv2_1397	331
2	80842760	80842923	HARsv2_1398	163
2	80865760	80866001	HARsv2_1399	241
2	80905306	80905508	HARsv2_1400	202
2	81088697	81088714	HARsv2_1401	17
2	81424514	81424677	HARsv2_1402	163
2	83390322	83390530	HARsv2_1403	208
2	84257669	84257796	HARsv2_1404	127
2	84461279	84461510	HARsv2_1405	231
2	86695338	86695551	HARsv2_1406	213
2	87373615	87373759	HARsv2_1407	144
2	87865325	87866345	HARsv2_1408	1020
2	88189829	88190129	HARsv2_1409	300
2	92252216	92252528	HARsv2_1410	312
2	100658010	100658202	HARsv2_1411	192
2	100765545	100765724	HARsv2_1412	179
2	103467242	103467418	HARsv2_1413	176
2	103851798	103851933	HARsv2_1414	135
2	104823969	104824544	HARsv2_1415	575
2	105031262	105031550	HARsv2_1416	288
2	105158356	105158695	HARsv2_1417	339
2	105489019	105489380	HARsv2_1418	361
2	105561547	105561747	HARsv2_1419	200
2	105879180	105879521	HARsv2_1420	341
2	106054239	106054550	HARsv2_1421	311
2	107768397	107768549	HARsv2_1422	152
2	108602604	108603115	HARsv2_1423	511
2	108677919	108678150	HARsv2_1424	231
2	109040186	109040349	HARsv2_1425	163
2	110622265	110622503	HARsv2_1426	238
2	111264155	111264394	HARsv2_1427	239
2	111616306	111616489	HARsv2_1428	183
2	112141309	112141511	HARsv2_1429	202
2	112141903	112142571	HARsv2_1430	668
2	113992939	113993455	HARsv2_1431	516
2	114489153	114489227	HARsv2_1432	74
2	114647839	114648480	HARsv2_1433	641
2	114959689	114959873	HARsv2_1434	184
2	116474380	116474511	HARsv2_1435	131
2	116606459	116606782	HARsv2_1436	323
2	117484054	117484292	HARsv2_1437	238
2	117524367	117524391	HARsv2_1438	24
2	118809561	118809721	HARsv2_1439	160
2	119036604	119036870	HARsv2_1440	266
2	119067157	119067880	HARsv2_1441	723
2	119600159	119600580	HARsv2_1442	421
2	121730652	121730762	HARsv2_1443	110
2	121832782	121833140	HARsv2_1444	358
2	124313005	124313291	HARsv2_1445	286
2	124653208	124653514	HARsv2_1446	306
2	124996399	124996550	HARsv2_1447	151
2	126292757	126292859	HARsv2_1448	102
2	126375800	126376044	HARsv2_1449	244
2	129715168	129715320	HARsv2_1450	152
2	132680937	132681047	HARsv2_1451	110
2	133346892	133347089	HARsv2_1452	197
2	133878129	133878262	HARsv2_1453	133
2	135118259	135118550	HARsv2_1454	291
2	137386810	137387013	HARsv2_1455	203
2	137747940	137748233	HARsv2_1456	293
2	137917311	137917468	HARsv2_1457	157
2	138669877	138670341	HARsv2_1458	464
2	142547741	142547792	HARsv2_1459	51
2	142764730	142764833	HARsv2_1460	103
2	143026033	143026303	HARsv2_1461	270
2	143475856	143476078	HARsv2_1462	222
2	143612182	143612528	HARsv2_1463	346
2	143682547	143682905	HARsv2_1464	358
2	144050259	144050505	HARsv2_1465	246
2	144289673	144290024	HARsv2_1466	351
2	144332929	144333477	HARsv2_1467	548
2	144483819	144483970	HARsv2_1468	151
2	144581547	144581672	HARsv2_1469	125
2	144617838	144618263	HARsv2_1470	425
2	144713302	144713509	HARsv2_1471	207
2	144754665	144755630	HARsv2_1472	965
2	145144654	145145074	HARsv2_1473	420
2	145157991	145158325	HARsv2_1474	334
2	145234573	145235190	HARsv2_1475	617
2	145272256	145272274	HARsv2_1476	18
2	145785837	145786411	HARsv2_1477	574
2	145868639	145868810	HARsv2_1478	171
2	145978041	145978795	HARsv2_1479	754
2	146257877	146258333	HARsv2_1480	456
2	146487442	146487751	HARsv2_1481	309
2	146632032	146632363	HARsv2_1482	331
2	147023161	147023427	HARsv2_1483	266
2	147186999	147187170	HARsv2_1484	171
2	147349459	147349875	HARsv2_1485	416
2	147382133	147382766	HARsv2_1486	633
2	147955811	147956576	HARsv2_1487	765
2	148222412	148222624	HARsv2_1488	212
2	151478039	151478710	HARsv2_1489	671
2	151644939	151645290	HARsv2_1490	351
2	152208553	152208813	HARsv2_1491	260
2	153981816	153982021	HARsv2_1492	205
2	155212330	155212354	HARsv2_1493	24
2	156583116	156583325	HARsv2_1494	209
2	156619266	156619286	HARsv2_1495	20
2	157012771	157013338	HARsv2_1496	567
2	157241477	157241500	HARsv2_1497	23
2	157463611	157463993	HARsv2_1498	382
2	157839984	157840157	HARsv2_1499	173
2	158641914	158642082	HARsv2_1500	168
2	160006470	160006503	HARsv2_1501	33
2	161453019	161453410	HARsv2_1502	391
2	162105309	162105325	HARsv2_1503	16
2	162286138	162286320	HARsv2_1504	182
2	162298582	162298940	HARsv2_1505	358
2	163563343	163563492	HARsv2_1506	149
2	164166941	164167001	HARsv2_1507	60
2	164178486	164179046	HARsv2_1508	560
2	164254735	164255195	HARsv2_1509	460
2	164410053	164410373	HARsv2_1510	320
2	164616319	164616693	HARsv2_1511	374
2	164972650	164973088	HARsv2_1512	438
2	166350714	166350815	HARsv2_1513	101
2	167977939	167978231	HARsv2_1514	292
2	169630244	169630560	HARsv2_1515	316
2	171002629	171002854	HARsv2_1516	225
2	171679516	171679721	HARsv2_1517	205
2	171737417	171737687	HARsv2_1518	270
2	172201673	172202019	HARsv2_1519	346
2	172430318	172430657	HARsv2_1520	339
2	172977974	172977988	HARsv2_1521	14
2	173251451	173251695	HARsv2_1522	244
2	174524178	174524435	HARsv2_1523	257
2	174973160	174973869	HARsv2_1524	709
2	176433900	176434093	HARsv2_1525	193
2	176435821	176436229	HARsv2_1526	408
2	176530701	176530828	HARsv2_1527	127
2	176765341	176765484	HARsv2_1528	143
2	176943109	176943744	HARsv2_1529	635
2	176990516	176990644	HARsv2_1530	128
2	177683195	177683218	HARsv2_1531	23
2	177716142	177716304	HARsv2_1532	162
2	177744440	177744743	HARsv2_1533	303
2	178094012	178094226	HARsv2_1534	214
2	178845407	178845433	HARsv2_1535	26
2	179668966	179669146	HARsv2_1536	180
2	181186467	181186808	HARsv2_1537	341
2	181324624	181324898	HARsv2_1538	274
2	181325444	181325674	HARsv2_1539	230
2	181711685	181711805	HARsv2_1540	120
2	182333572	182333875	HARsv2_1541	303
2	182699937	182699996	HARsv2_1542	59
2	184009370	184009756	HARsv2_1543	386
2	184419135	184419335	HARsv2_1544	200
2	186588991	186589234	HARsv2_1545	243
2	187399181	187399317	HARsv2_1546	136
2	190306203	190306231	HARsv2_1547	28
2	190767095	190767134	HARsv2_1548	39
2	192723806	192723925	HARsv2_1549	119
2	192742611	192742818	HARsv2_1550	207
2	192783218	192783254	HARsv2_1551	36
2	193321375	193321961	HARsv2_1552	586
2	195351179	195351330	HARsv2_1553	151
2	195871721	195871960	HARsv2_1554	239
2	197742178	197742405	HARsv2_1555	227
2	199183372	199183662	HARsv2_1556	290
2	199951904	199952123	HARsv2_1557	219
2	200488472	200488917	HARsv2_1558	445
2	201038050	201038500	HARsv2_1559	450
2	202987964	202988205	HARsv2_1560	241
2	204946973	204947139	HARsv2_1561	166
2	205129751	205129895	HARsv2_1562	144
2	205235321	205235344	HARsv2_1563	23
2	205625124	205625332	HARsv2_1564	208
2	205785371	205785509	HARsv2_1565	138
2	205977304	205977433	HARsv2_1566	129
2	206000674	206000857	HARsv2_1567	183
2	206027921	206027940	HARsv2_1568	19
2	206146718	206146744	HARsv2_1569	26
2	206291622	206291833	HARsv2_1570	211
2	206536850	206537127	HARsv2_1571	277
2	206757040	206757161	HARsv2_1572	121
2	206867684	206867848	HARsv2_1573	164
2	207509005	207509337	HARsv2_1574	332
2	207710458	207710766	HARsv2_1575	308
2	208001559	208002050	HARsv2_1576	491
2	208003339	208003890	HARsv2_1577	551
2	208297114	208297758	HARsv2_1578	644
2	208972995	208973133	HARsv2_1579	138
2	212015015	212015200	HARsv2_1580	185
2	212103242	212103422	HARsv2_1581	180
2	212399207	212399809	HARsv2_1582	602
2	212773116	212773496	HARsv2_1583	380
2	212936313	212936503	HARsv2_1584	190
2	212973921	212974152	HARsv2_1585	231
2	213057444	213057853	HARsv2_1586	409
2	213080563	213080806	HARsv2_1587	243
2	213187288	213187570	HARsv2_1588	282
2	213934107	213934497	HARsv2_1589	390
2	215442399	215442850	HARsv2_1590	451
2	215453181	215453543	HARsv2_1591	362
2	215484553	215484637	HARsv2_1592	84
2	215764794	215765213	HARsv2_1593	419
2	217047819	217047838	HARsv2_1594	19
2	217501519	217501623	HARsv2_1595	104
2	217728639	217729030	HARsv2_1596	391
2	218770159	218770410	HARsv2_1597	251
2	219933895	219934115	HARsv2_1598	220
2	220263665	220263897	HARsv2_1599	232
2	220289005	220289313	HARsv2_1600	308
2	220728201	220728252	HARsv2_1601	51
2	221345432	221345606	HARsv2_1602	174
2	221382196	221382405	HARsv2_1603	209
2	222048755	222048918	HARsv2_1604	163
2	222218794	222219029	HARsv2_1605	235
2	222241919	222242265	HARsv2_1606	346
2	222556947	222557352	HARsv2_1607	405
2	222791097	222791312	HARsv2_1608	215
2	222909208	222909716	HARsv2_1609	508
2	222926588	222926976	HARsv2_1610	388
2	223040192	223040689	HARsv2_1611	497
2	225510499	225510790	HARsv2_1612	291
2	226043488	226043718	HARsv2_1613	230
2	226361661	226361929	HARsv2_1614	268
2	227362039	227362211	HARsv2_1615	172
2	230138114	230138367	HARsv2_1616	253
2	236773662	236774209	HARsv2_1617	547
2	237089354	237089520	HARsv2_1618	166
2	237776599	237776890	HARsv2_1619	291
2	238224259	238224490	HARsv2_1620	231
3	63276	63589	HARsv2_1738	313
3	563107	563396	HARsv2_1739	289
3	582063	582406	HARsv2_1740	343
3	609532	609805	HARsv2_1741	273
3	615846	616023	HARsv2_1742	177
3	683636	683894	HARsv2_1743	258
3	764671	764966	HARsv2_1744	295
3	817550	817756	HARsv2_1745	206
3	1007928	1008395	HARsv2_1746	467
3	1237639	1237970	HARsv2_1747	331
3	1273597	1273785	HARsv2_1748	188
3	1677068	1677467	HARsv2_1749	399
3	1711230	1711537	HARsv2_1750	307
3	2137724	2138157	HARsv2_1751	433
3	2141599	2142075	HARsv2_1752	476
3	2310817	2311051	HARsv2_1753	234
3	2417344	2417505	HARsv2_1754	161
3	2681613	2681842	HARsv2_1755	229
3	2701979	2702310	HARsv2_1756	331
3	2783279	2783850	HARsv2_1757	571
3	3653722	3653795	HARsv2_1758	73
3	4774768	4774910	HARsv2_1759	142
3	4790327	4790561	HARsv2_1760	234
3	5313958	5314200	HARsv2_1761	242
3	5467964	5468145	HARsv2_1762	181
3	6062062	6062081	HARsv2_1763	19
3	6907089	6907107	HARsv2_1764	18
3	6969839	6970070	HARsv2_1765	231
3	7961679	7961930	HARsv2_1766	251
3	11641979	11642395	HARsv2_1767	416
3	12940579	12940875	HARsv2_1768	296
3	13276263	13276381	HARsv2_1769	118
3	15182880	15183579	HARsv2_1770	699
3	15563356	15563542	HARsv2_1771	186
3	16926556	16926755	HARsv2_1772	199
3	18537890	18537967	HARsv2_1773	77
3	19007899	19008059	HARsv2_1774	160
3	19442099	19442350	HARsv2_1775	251
3	20420311	20420541	HARsv2_1776	230
3	21801559	21801901	HARsv2_1777	342
3	23150283	23150350	HARsv2_1778	67
3	25495614	25495642	HARsv2_1779	28
3	25651052	25651095	HARsv2_1780	43
3	26975737	26975764	HARsv2_1781	27
3	27951919	27952069	HARsv2_1782	150
3	28307319	28307509	HARsv2_1783	190
3	29250976	29251021	HARsv2_1784	45
3	29482119	29482455	HARsv2_1785	336
3	34354204	34354464	HARsv2_1786	260
3	34553662	34553827	HARsv2_1787	165
3	35721779	35722050	HARsv2_1788	271
3	35807980	35808302	HARsv2_1789	322
3	39136439	39136870	HARsv2_1790	431
3	41381359	41381510	HARsv2_1791	151
3	41958723	41958958	HARsv2_1792	235
3	50824986	50825447	HARsv2_1793	461
3	52354239	52354470	HARsv2_1794	231
3	54383357	54383647	HARsv2_1795	290
3	54834467	54834752	HARsv2_1796	285
3	55292491	55292771	HARsv2_1797	280
3	55577179	55577630	HARsv2_1798	451
3	55613455	55613807	HARsv2_1799	352
3	56037219	56037530	HARsv2_1800	311
3	58810251	58810482	HARsv2_1801	231
3	59297014	59297275	HARsv2_1802	261
3	59372962	59373353	HARsv2_1803	391
3	59421949	59422157	HARsv2_1804	208
3	59426358	59426618	HARsv2_1805	260
3	59543971	59544367	HARsv2_1806	396
3	59577754	59577924	HARsv2_1807	170
3	60291394	60291561	HARsv2_1808	167
3	60318638	60318829	HARsv2_1809	191
3	60332915	60333064	HARsv2_1810	149
3	60355874	60356048	HARsv2_1811	174
3	60368661	60368709	HARsv2_1812	48
3	60544698	60544943	HARsv2_1813	245
3	60787839	60787990	HARsv2_1814	151
3	60925760	60926062	HARsv2_1815	302
3	60975411	60975671	HARsv2_1816	260
3	61205984	61206018	HARsv2_1817	34
3	61268939	61269090	HARsv2_1818	151
3	61445423	61445647	HARsv2_1819	224
3	63953579	63953820	HARsv2_1820	241
3	64190807	64190899	HARsv2_1821	92
3	64525478	64525517	HARsv2_1822	39
3	64575701	64575853	HARsv2_1823	152
3	64661035	64661315	HARsv2_1824	280
3	65869199	65869630	HARsv2_1825	431
3	67458319	67458470	HARsv2_1826	151
3	67637739	67638010	HARsv2_1827	271
3	67750238	67750354	HARsv2_1828	116
3	67788187	67788234	HARsv2_1829	47
3	67948152	67948696	HARsv2_1830	544
3	68113493	68113878	HARsv2_1831	385
3	68193104	68193365	HARsv2_1832	261
3	68683181	68683507	HARsv2_1833	326
3	68971728	68971912	HARsv2_1834	184
3	69280995	69281018	HARsv2_1835	23
3	69628636	69628660	HARsv2_1836	24
3	70019899	70020153	HARsv2_1837	254
3	70046734	70047412	HARsv2_1838	678
3	70055163	70055267	HARsv2_1839	104
3	70299666	70300025	HARsv2_1840	359
3	70351796	70352004	HARsv2_1841	208
3	70554873	70555424	HARsv2_1842	551
3	70644648	70645023	HARsv2_1843	375
3	70655292	70655512	HARsv2_1844	220
3	70669038	70669617	HARsv2_1845	579
3	70676744	70676868	HARsv2_1846	124
3	70778753	70779161	HARsv2_1847	408
3	71441921	71442045	HARsv2_1848	124
3	71577619	71577830	HARsv2_1849	211
3	73768796	73768964	HARsv2_1850	168
3	75178255	75178399	HARsv2_1851	144
3	76253251	76253274	HARsv2_1852	23
3	76414536	76414978	HARsv2_1853	442
3	76530298	76530447	HARsv2_1854	149
3	76596940	76597249	HARsv2_1855	309
3	77036139	77036479	HARsv2_1856	340
3	77220033	77220456	HARsv2_1857	423
3	79137030	79137311	HARsv2_1858	281
3	79448753	79448942	HARsv2_1859	189
3	79490979	79491051	HARsv2_1860	72
3	79860191	79860370	HARsv2_1861	179
3	79896715	79896729	HARsv2_1862	14
3	80214953	80215193	HARsv2_1863	240
3	81210954	81211252	HARsv2_1864	298
3	81267644	81267795	HARsv2_1865	151
3	81389424	81389711	HARsv2_1866	287
3	81893660	81894510	HARsv2_1867	850
3	82051822	82052446	HARsv2_1868	624
3	82106955	82107251	HARsv2_1869	296
3	82465857	82466217	HARsv2_1870	360
3	82842751	82843097	HARsv2_1871	346
3	84650271	84650444	HARsv2_1872	173
3	85382625	85382792	HARsv2_1873	167
3	85515185	85515579	HARsv2_1874	394
3	85563768	85563951	HARsv2_1875	183
3	85758553	85759040	HARsv2_1876	487
3	85875788	85875993	HARsv2_1877	205
3	86660937	86661267	HARsv2_1878	330
3	86683569	86683906	HARsv2_1879	337
3	86782876	86783023	HARsv2_1880	147
3	86986759	86986990	HARsv2_1881	231
3	87278928	87279122	HARsv2_1882	194
3	87606597	87607157	HARsv2_1883	560
3	87650102	87650285	HARsv2_1884	183
3	87695988	87696219	HARsv2_1885	231
3	89276895	89277092	HARsv2_1886	197
3	89536539	89536690	HARsv2_1887	151
3	93707255	93707668	HARsv2_1888	413
3	94037227	94037474	HARsv2_1889	247
3	97313087	97313312	HARsv2_1890	225
3	97454779	97454930	HARsv2_1891	151
3	98775635	98775747	HARsv2_1892	112
3	99375184	99375748	HARsv2_1893	564
3	99600024	99600284	HARsv2_1894	260
3	99940902	99941032	HARsv2_1895	130
3	101569619	101569950	HARsv2_1896	331
3	104351588	104351897	HARsv2_1897	309
3	107003263	107003458	HARsv2_1898	195
3	107317831	107318292	HARsv2_1899	461
3	107708876	107709273	HARsv2_1900	397
3	107724924	107725555	HARsv2_1901	631
3	109203036	109203269	HARsv2_1902	233
3	109452941	109453306	HARsv2_1903	365
3	110659866	110660004	HARsv2_1904	138
3	110700217	110700360	HARsv2_1905	143
3	114135529	114136195	HARsv2_1906	666
3	114137839	114138090	HARsv2_1907	251
3	114182975	114183217	HARsv2_1908	242
3	114246891	114247124	HARsv2_1909	233
3	114272937	114273302	HARsv2_1910	365
3	114304599	114305350	HARsv2_1911	751
3	114378339	114378770	HARsv2_1912	431
3	115650015	115650402	HARsv2_1913	387
3	115905296	115905544	HARsv2_1914	248
3	116128531	116128676	HARsv2_1915	145
3	116606675	116606953	HARsv2_1916	278
3	117141859	117142032	HARsv2_1917	173
3	117477286	117477668	HARsv2_1918	382
3	118540366	118540811	HARsv2_1919	445
3	119984201	119984370	HARsv2_1920	169
3	120363823	120364273	HARsv2_1921	450
3	125661708	125661890	HARsv2_1922	182
3	127168439	127168630	HARsv2_1923	191
3	136479214	136479324	HARsv2_1924	110
3	136855532	136856153	HARsv2_1925	621
3	136988529	136989017	HARsv2_1926	488
3	137020230	137020380	HARsv2_1927	150
3	137583179	137583603	HARsv2_1928	424
3	137610485	137611129	HARsv2_1929	644
3	138694245	138694297	HARsv2_1930	52
3	139493544	139493843	HARsv2_1931	299
3	140103135	140103291	HARsv2_1932	156
3	140470520	140470692	HARsv2_1933	172
3	141883299	141883515	HARsv2_1934	216
3	143201619	143201790	HARsv2_1935	171
3	143388101	143388318	HARsv2_1936	217
3	143465310	143465485	HARsv2_1937	175
3	144407224	144407597	HARsv2_1938	373
3	146671722	146672026	HARsv2_1939	304
3	147239499	147239770	HARsv2_1940	271
3	147603319	147603903	HARsv2_1941	584
3	148163706	148164279	HARsv2_1942	573
3	148589756	148589865	HARsv2_1943	109
3	148908772	148908890	HARsv2_1944	118
3	157212479	157213050	HARsv2_1945	571
3	157611832	157612086	HARsv2_1946	254
3	157637743	157637776	HARsv2_1947	33
3	157676145	157676497	HARsv2_1948	352
3	159012252	159012489	HARsv2_1949	237
3	159359219	159359370	HARsv2_1950	151
3	159898492	159898821	HARsv2_1951	329
3	159925085	159925305	HARsv2_1952	220
3	161591783	161592084	HARsv2_1953	301
3	162455786	162455817	HARsv2_1954	31
3	166182825	166183119	HARsv2_1955	294
3	166807915	166808156	HARsv2_1956	241
3	167677334	167677657	HARsv2_1957	323
3	168594219	168594500	HARsv2_1958	281
3	169081985	169082829	HARsv2_1959	844
3	169153574	169153857	HARsv2_1960	283
3	169183227	169183611	HARsv2_1961	384
3	170819799	170820100	HARsv2_1962	301
3	173124421	173124600	HARsv2_1963	179
3	173680515	173680913	HARsv2_1964	398
3	173820081	173820381	HARsv2_1965	300
3	174032101	174032220	HARsv2_1966	119
3	174393846	174393994	HARsv2_1967	148
3	174438550	174438808	HARsv2_1968	258
3	174629631	174629905	HARsv2_1969	274
3	174676524	174676819	HARsv2_1970	295
3	174893630	174893965	HARsv2_1971	335
3	175200173	175200198	HARsv2_1972	25
3	175297279	175297498	HARsv2_1973	219
3	175569099	175569890	HARsv2_1974	791
3	175671964	175672207	HARsv2_1975	243
3	178387029	178387051	HARsv2_1976	22
3	178785139	178785410	HARsv2_1977	271
3	180952321	180952568	HARsv2_1978	247
3	182019889	182020123	HARsv2_1979	234
3	182236439	182236614	HARsv2_1980	175
3	182555636	182555812	HARsv2_1981	176
3	183289846	183289870	HARsv2_1982	24
3	184069289	184069608	HARsv2_1983	319
3	185957095	185957395	HARsv2_1984	300
3	187290146	187290187	HARsv2_1985	41
3	187628085	187628380	HARsv2_1986	295
3	187966598	187966768	HARsv2_1987	170
3	188917996	188918285	HARsv2_1988	289
3	190263014	190263327	HARsv2_1989	313
3	193016309	193016495	HARsv2_1990	186
3	193419917	193420024	HARsv2_1991	107
3	193506569	193506772	HARsv2_1992	203
3	193801079	193801330	HARsv2_1993	251
3	194182862	194182954	HARsv2_1994	92
4	1357224	1357376	HARsv2_1995	152
4	1613634	1614059	HARsv2_1996	425
4	4794039	4794190	HARsv2_1997	151
4	10269581	10269750	HARsv2_1998	169
4	11119166	11119311	HARsv2_1999	145
4	11691179	11691330	HARsv2_2000	151
4	11870971	11871084	HARsv2_2001	113
4	11967724	11968067	HARsv2_2002	343
4	12935418	12935737	HARsv2_2003	319
4	13785679	13785863	HARsv2_2004	184
4	14619711	14619867	HARsv2_2005	156
4	14771659	14771910	HARsv2_2006	251
4	16758779	16759210	HARsv2_2007	431
4	16813759	16814170	HARsv2_2008	411
4	16973657	16973852	HARsv2_2009	195
4	17022179	17022330	HARsv2_2010	151
4	17070758	17070923	HARsv2_2011	165
4	20195239	20195950	HARsv2_2012	711
4	20340148	20340175	HARsv2_2013	27
4	22737314	22737577	HARsv2_2014	263
4	22989984	22990273	HARsv2_2015	289
4	23015826	23015933	HARsv2_2016	107
4	23040771	23040860	HARsv2_2017	89
4	23807874	23808339	HARsv2_2018	465
4	23875670	23876149	HARsv2_2019	479
4	23951709	23951849	HARsv2_2020	140
4	23979679	23979930	HARsv2_2021	251
4	24233579	24233783	HARsv2_2022	204
4	24305050	24305401	HARsv2_2023	351
4	25823250	25823544	HARsv2_2024	294
4	26010379	26010570	HARsv2_2025	191
4	26208232	26208506	HARsv2_2026	274
4	28979994	28980020	HARsv2_2027	26
4	30642009	30642286	HARsv2_2028	277
4	30652937	30653540	HARsv2_2029	603
4	30831916	30832238	HARsv2_2030	322
4	31263387	31263751	HARsv2_2031	364
4	33264459	33264830	HARsv2_2032	371
4	33991710	33992009	HARsv2_2033	299
4	34486547	34486668	HARsv2_2034	121
4	34720592	34720968	HARsv2_2035	376
4	35519537	35519613	HARsv2_2036	76
4	35807762	35807894	HARsv2_2037	132
4	35825848	35826299	HARsv2_2038	451
4	36018338	36018482	HARsv2_2039	144
4	37544930	37545108	HARsv2_2040	178
4	38948179	38948430	HARsv2_2041	251
4	39548875	39549124	HARsv2_2042	249
4	41844560	41844812	HARsv2_2043	252
4	42150267	42150997	HARsv2_2044	730
4	43763963	43764367	HARsv2_2045	404
4	44068334	44068446	HARsv2_2046	112
4	46508834	46509027	HARsv2_2047	193
4	48081979	48082790	HARsv2_2048	811
4	53463733	53463752	HARsv2_2049	19
4	54076545	54076791	HARsv2_2050	246
4	54809799	54810210	HARsv2_2051	411
4	55948739	55948890	HARsv2_2052	151
4	57804456	57804684	HARsv2_2053	228
4	58067119	58067405	HARsv2_2054	286
4	58145189	58145453	HARsv2_2055	264
4	58221562	58221781	HARsv2_2056	219
4	58229347	58229730	HARsv2_2057	383
4	58304161	58304436	HARsv2_2058	275
4	58363765	58364184	HARsv2_2059	419
4	58371074	58371279	HARsv2_2060	205
4	58474033	58474363	HARsv2_2061	330
4	58502038	58502211	HARsv2_2062	173
4	58555827	58556353	HARsv2_2063	526
4	58603834	58603996	HARsv2_2064	162
4	58770252	58770442	HARsv2_2065	190
4	59119710	59120074	HARsv2_2066	364
4	59154508	59154897	HARsv2_2067	389
4	61061275	61061432	HARsv2_2068	157
4	62678107	62678211	HARsv2_2069	104
4	62685966	62686024	HARsv2_2070	58
4	63537730	63537891	HARsv2_2071	161
4	63713339	63713361	HARsv2_2072	22
4	63722433	63722603	HARsv2_2073	170
4	64648414	64648839	HARsv2_2074	425
4	65091361	65091506	HARsv2_2075	145
4	66477443	66477543	HARsv2_2076	100
4	67815771	67816194	HARsv2_2077	423
4	67913261	67913658	HARsv2_2078	397
4	70221035	70221139	HARsv2_2079	104
4	72188239	72188450	HARsv2_2080	211
4	77296647	77296912	HARsv2_2081	265
4	79913709	79913910	HARsv2_2082	201
4	80381549	80381773	HARsv2_2083	224
4	80905989	80906022	HARsv2_2084	33
4	81120218	81120255	HARsv2_2085	37
4	81462391	81462551	HARsv2_2086	160
4	81707619	81707898	HARsv2_2087	279
4	83049750	83050502	HARsv2_2088	752
4	84553190	84553454	HARsv2_2089	264
4	84715280	84715709	HARsv2_2090	429
4	84922907	84923102	HARsv2_2091	195
4	85395339	85395570	HARsv2_2092	231
4	91589412	91589481	HARsv2_2093	69
4	93143757	93143859	HARsv2_2094	102
4	93686579	93686730	HARsv2_2095	151
4	93871349	93871504	HARsv2_2096	155
4	94106502	94106642	HARsv2_2097	140
4	94597046	94597174	HARsv2_2098	128
4	95855419	95855810	HARsv2_2099	391
4	97676821	97677078	HARsv2_2100	257
4	98119032	98119288	HARsv2_2101	256
4	98174789	98174901	HARsv2_2102	112
4	99567319	99567490	HARsv2_2103	171
4	99642384	99642689	HARsv2_2104	305
4	101068915	101068949	HARsv2_2105	34
4	101509193	101509508	HARsv2_2106	315
4	102082559	102082810	HARsv2_2107	251
4	102113024	102113084	HARsv2_2108	60
4	105341939	105342490	HARsv2_2109	551
4	105345659	105346230	HARsv2_2110	571
4	105967458	105967695	HARsv2_2111	237
4	107355895	107355929	HARsv2_2112	34
4	108474018	108474401	HARsv2_2113	383
4	108700222	108700424	HARsv2_2114	202
4	109770495	109770611	HARsv2_2115	116
4	109814876	109815322	HARsv2_2116	446
4	112809454	112809841	HARsv2_2117	387
4	113434844	113434981	HARsv2_2118	137
4	114768616	114768781	HARsv2_2119	165
4	115679525	115679841	HARsv2_2120	316
4	115867127	115867147	HARsv2_2121	20
4	116528645	116528751	HARsv2_2122	106
4	119161031	119161048	HARsv2_2123	17
4	119414495	119415018	HARsv2_2124	523
4	124317659	124318050	HARsv2_2125	391
4	128260879	128261210	HARsv2_2126	331
4	129474783	129474884	HARsv2_2127	101
4	130202751	130202945	HARsv2_2128	194
4	130284087	130284451	HARsv2_2129	364
4	130342361	130342587	HARsv2_2130	226
4	131560341	131560666	HARsv2_2131	325
4	133445481	133445595	HARsv2_2132	114
4	134439211	134439593	HARsv2_2133	382
4	135020723	135020857	HARsv2_2134	134
4	137239307	137239666	HARsv2_2135	359
4	137813359	137813630	HARsv2_2136	271
4	138082493	138082653	HARsv2_2137	160
4	138683859	138684010	HARsv2_2138	151
4	138778879	138778977	HARsv2_2139	98
4	138785141	138785399	HARsv2_2140	258
4	139646305	139646660	HARsv2_2141	355
4	141856439	141856690	HARsv2_2142	251
4	143114419	143114570	HARsv2_2143	151
4	145571228	145571601	HARsv2_2144	373
4	145793559	145794010	HARsv2_2145	451
4	146403153	146403170	HARsv2_2146	17
4	147777125	147777252	HARsv2_2147	127
4	147902253	147902472	HARsv2_2148	219
4	149669497	149669965	HARsv2_2149	468
4	152907910	152908078	HARsv2_2150	168
4	152908236	152908417	HARsv2_2151	181
4	153118392	153118620	HARsv2_2152	228
4	154408994	154409108	HARsv2_2153	114
4	155151359	155151550	HARsv2_2154	191
4	155749108	155749226	HARsv2_2155	118
4	157656758	157657053	HARsv2_2156	295
4	157692137	157692298	HARsv2_2157	161
4	159086086	159086309	HARsv2_2158	223
4	160992088	160992260	HARsv2_2159	172
4	164448633	164448658	HARsv2_2160	25
4	165052327	165052504	HARsv2_2161	177
4	166605038	166605058	HARsv2_2162	20
4	166964750	166964823	HARsv2_2163	73
4	167095725	167095749	HARsv2_2164	24
4	169664822	169665087	HARsv2_2165	265
4	171205387	171205766	HARsv2_2166	379
4	171425138	171425589	HARsv2_2167	451
4	172031951	172032077	HARsv2_2168	126
4	172035334	172035560	HARsv2_2169	226
4	173337771	173338092	HARsv2_2170	321
4	173578516	173578627	HARsv2_2171	111
4	174420139	174420356	HARsv2_2172	217
4	174656795	174656935	HARsv2_2173	140
4	175091593	175091763	HARsv2_2174	170
4	175343598	175343758	HARsv2_2175	160
4	178272897	178273376	HARsv2_2176	479
4	178886995	178887256	HARsv2_2177	261
4	179409997	179410178	HARsv2_2178	181
4	179441859	179442010	HARsv2_2179	151
4	179447485	179447772	HARsv2_2180	287
4	180670120	180670498	HARsv2_2181	378
4	180778562	180778734	HARsv2_2182	172
4	181225268	181225723	HARsv2_2183	455
4	181588056	181588098	HARsv2_2184	42
4	182156317	182156882	HARsv2_2185	565
4	182253273	182253499	HARsv2_2186	226
4	182271859	182272882	HARsv2_2187	1023
4	182581422	182581888	HARsv2_2188	466
4	182582834	182582985	HARsv2_2189	151
4	182609718	182609842	HARsv2_2190	124
4	182669819	182670043	HARsv2_2191	224
4	182720641	182720724	HARsv2_2192	83
4	182728979	182729210	HARsv2_2193	231
4	183113761	183114032	HARsv2_2194	271
4	183128079	183128490	HARsv2_2195	411
4	183228819	183229250	HARsv2_2196	431
4	183505190	183505547	HARsv2_2197	357
4	183673471	183673695	HARsv2_2198	224
4	183717099	183717635	HARsv2_2199	536
4	183882145	183882366	HARsv2_2200	221
4	188278941	188279200	HARsv2_2201	259
4	188386413	188386566	HARsv2_2202	153
4	189371897	189372062	HARsv2_2203	165
5	418888	419087	HARsv2_2204	199
5	2279072	2279297	HARsv2_2205	225
5	3428082	3428629	HARsv2_2206	547
5	3778254	3778398	HARsv2_2207	144
5	3876253	3876515	HARsv2_2208	262
5	4303293	4303711	HARsv2_2209	418
5	4490157	4490379	HARsv2_2210	222
5	4511009	4511111	HARsv2_2211	102
5	4570759	4571010	HARsv2_2212	251
5	4773849	4774412	HARsv2_2213	563
5	5374159	5374520	HARsv2_2214	361
5	5539724	5540070	HARsv2_2215	346
5	5582204	5582470	HARsv2_2216	266
5	9020324	9020737	HARsv2_2217	413
5	9541256	9541304	HARsv2_2218	48
5	9694019	9694163	HARsv2_2219	144
5	9917821	9918019	HARsv2_2220	198
5	11888459	11888650	HARsv2_2221	191
5	13957141	13957257	HARsv2_2222	116
5	21335632	21338230	HARsv2_2223	2598
5	21926018	21926203	HARsv2_2224	185
5	22590975	22591187	HARsv2_2225	212
5	23551824	23551977	HARsv2_2226	153
5	23583986	23584014	HARsv2_2227	28
5	24623159	24623450	HARsv2_2228	291
5	27124508	27124543	HARsv2_2229	35
5	27770292	27770434	HARsv2_2230	142
5	28215199	28215750	HARsv2_2231	551
5	28312599	28312870	HARsv2_2232	271
5	29105431	29105549	HARsv2_2233	118
5	29277339	29277648	HARsv2_2234	309
5	30105110	30105463	HARsv2_2235	353
5	30856166	30856292	HARsv2_2236	126
5	30982543	30982764	HARsv2_2237	221
5	31061337	31061680	HARsv2_2238	343
5	31095287	31095401	HARsv2_2239	114
5	31415411	31415594	HARsv2_2240	183
5	33616099	33616250	HARsv2_2241	151
5	35041965	35042016	HARsv2_2242	51
5	37906571	37906931	HARsv2_2243	360
5	38641160	38641416	HARsv2_2244	256
5	39527253	39527432	HARsv2_2245	179
5	44000589	44000877	HARsv2_2246	288
5	44035904	44036077	HARsv2_2247	173
5	44516206	44516460	HARsv2_2248	254
5	44613642	44614093	HARsv2_2249	451
5	50402903	50403156	HARsv2_2250	253
5	51061622	51061913	HARsv2_2251	291
5	51761509	51762320	HARsv2_2252	811
5	52656139	52656477	HARsv2_2253	338
5	52846320	52846528	HARsv2_2254	208
5	53290043	53290442	HARsv2_2255	399
5	53324576	53324872	HARsv2_2256	296
5	53493071	53493363	HARsv2_2257	292
5	54752079	54752400	HARsv2_2258	321
5	55972023	55972398	HARsv2_2259	375
5	59748985	59749314	HARsv2_2260	329
5	66379638	66379913	HARsv2_2261	275
5	67433630	67433778	HARsv2_2262	148
5	69035255	69035416	HARsv2_2263	161
5	69910569	69910730	HARsv2_2264	161
5	70428815	70429121	HARsv2_2265	306
5	74434619	74434870	HARsv2_2266	251
5	76891003	76891671	HARsv2_2267	668
5	76948900	76949050	HARsv2_2268	150
5	76989716	76990200	HARsv2_2269	484
5	79365329	79365476	HARsv2_2270	147
5	81518479	81518990	HARsv2_2271	511
5	83959343	83959730	HARsv2_2272	387
5	84245267	84245470	HARsv2_2273	203
5	84408724	84408917	HARsv2_2274	193
5	85883764	85883929	HARsv2_2275	165
5	86864709	86864944	HARsv2_2276	235
5	87776608	87777183	HARsv2_2277	575
5	87929488	87929846	HARsv2_2278	358
5	88125993	88126264	HARsv2_2279	271
5	88445256	88445626	HARsv2_2280	370
5	88753779	88754150	HARsv2_2281	371
5	89637745	89638170	HARsv2_2282	425
5	90786191	90786694	HARsv2_2283	503
5	91131454	91131584	HARsv2_2284	130
5	91951839	91952132	HARsv2_2285	293
5	92135984	92136611	HARsv2_2286	627
5	92216308	92216451	HARsv2_2287	143
5	92413617	92413987	HARsv2_2288	370
5	93740949	93741318	HARsv2_2289	369
5	93930259	93930518	HARsv2_2290	259
5	94027113	94027253	HARsv2_2291	140
5	94057196	94057395	HARsv2_2292	199
5	95105068	95105370	HARsv2_2293	302
5	97029872	97030177	HARsv2_2294	305
5	102276779	102277170	HARsv2_2295	391
5	102633999	102634317	HARsv2_2296	318
5	105110902	105111250	HARsv2_2297	348
5	105540017	105540240	HARsv2_2298	223
5	106657157	106657604	HARsv2_2299	447
5	106697408	106697555	HARsv2_2300	147
5	106712501	106713050	HARsv2_2301	549
5	106814200	106814349	HARsv2_2302	149
5	106995718	106995937	HARsv2_2303	219
5	107099695	107100011	HARsv2_2304	316
5	109684238	109684350	HARsv2_2305	112
5	110456699	110456890	HARsv2_2306	191
5	112602621	112602802	HARsv2_2307	181
5	115784753	115785126	HARsv2_2308	373
5	115994677	115994958	HARsv2_2309	281
5	116149318	116149468	HARsv2_2310	150
5	116770253	116770563	HARsv2_2311	310
5	117728602	117728750	HARsv2_2312	148
5	117901117	117901467	HARsv2_2313	350
5	118072207	118072526	HARsv2_2314	319
5	119077507	119078119	HARsv2_2315	612
5	119210998	119211238	HARsv2_2316	240
5	119337004	119337605	HARsv2_2317	601
5	119495734	119495961	HARsv2_2318	227
5	119732998	119733137	HARsv2_2319	139
5	122493249	122493758	HARsv2_2320	509
5	122514199	122514569	HARsv2_2321	370
5	122812459	122812690	HARsv2_2322	231
5	123515725	123515825	HARsv2_2323	100
5	123628078	123628764	HARsv2_2324	686
5	124385622	124385842	HARsv2_2325	220
5	124725949	124726350	HARsv2_2326	401
5	125234631	125235312	HARsv2_2327	681
5	125312217	125312658	HARsv2_2328	441
5	125948716	125949409	HARsv2_2329	693
5	126238147	126238471	HARsv2_2330	324
5	126260293	126260501	HARsv2_2331	208
5	126398496	126399616	HARsv2_2332	1120
5	126515137	126515580	HARsv2_2333	443
5	128988039	128988310	HARsv2_2334	271
5	132676426	132676568	HARsv2_2335	142
5	132700215	132700493	HARsv2_2336	278
5	132803501	132803770	HARsv2_2337	269
5	134451132	134451428	HARsv2_2338	296
5	134570319	134570750	HARsv2_2339	431
5	138441999	138442263	HARsv2_2340	264
5	138483146	138483445	HARsv2_2341	299
5	141098671	141098984	HARsv2_2342	313
5	141183855	141184035	HARsv2_2343	180
5	141694494	141694596	HARsv2_2344	102
5	142005179	142005550	HARsv2_2345	371
5	142547843	142548094	HARsv2_2346	251
5	144927549	144927713	HARsv2_2347	164
5	145685784	145685913	HARsv2_2348	129
5	146079342	146079744	HARsv2_2349	402
5	146312703	146312884	HARsv2_2350	181
5	148251973	148252143	HARsv2_2351	170
5	149709491	149709624	HARsv2_2352	133
5	151462959	151463170	HARsv2_2353	211
5	153640307	153640363	HARsv2_2354	56
5	154471552	154471669	HARsv2_2355	117
5	154512820	154513435	HARsv2_2356	615
5	154878345	154878713	HARsv2_2357	368
5	155006173	155006344	HARsv2_2358	171
5	155115646	155115823	HARsv2_2359	177
5	155677717	155678007	HARsv2_2360	290
5	156058155	156058384	HARsv2_2361	229
5	157753259	157753530	HARsv2_2362	271
5	157832931	157833497	HARsv2_2363	566
5	158202832	158203325	HARsv2_2364	493
5	158228999	158229150	HARsv2_2365	151
5	158635019	158635355	HARsv2_2366	336
5	159978111	159978359	HARsv2_2367	248
5	161676304	161676551	HARsv2_2368	247
5	162634799	162634818	HARsv2_2369	19
5	163446737	163447426	HARsv2_2370	689
5	163511929	163512260	HARsv2_2371	331
5	164259464	164260238	HARsv2_2372	774
5	164461697	164461867	HARsv2_2373	170
5	164516880	164517535	HARsv2_2374	655
5	164548262	164548400	HARsv2_2375	138
5	164597780	164598055	HARsv2_2376	275
5	164732567	164732761	HARsv2_2377	194
5	165005305	165005721	HARsv2_2378	416
5	165748173	165748581	HARsv2_2379	408
5	165981551	165981735	HARsv2_2380	184
5	166392190	166392392	HARsv2_2381	202
5	166554220	166554628	HARsv2_2382	408
5	166621413	166621561	HARsv2_2383	148
5	166694416	166694850	HARsv2_2384	434
5	166870828	166871136	HARsv2_2385	308
5	166935292	166935484	HARsv2_2386	192
5	168313299	168313470	HARsv2_2387	171
5	168998529	168998612	HARsv2_2388	83
5	169347271	169347376	HARsv2_2389	105
5	169879723	169880066	HARsv2_2390	343
5	171094681	171094743	HARsv2_2391	62
5	173989441	173989659	HARsv2_2392	218
5	175177655	175177879	HARsv2_2393	224
5	177904118	177904152	HARsv2_2394	34
5	178551756	178551900	HARsv2_2395	144
5	180409674	180410052	HARsv2_2396	378
6	761770	762099	HARsv2_2397	329
6	1287319	1287870	HARsv2_2398	551
6	1385279	1386010	HARsv2_2399	731
6	1626279	1626610	HARsv2_2400	331
6	2073265	2073346	HARsv2_2401	81
6	2111509	2111876	HARsv2_2402	367
6	2148249	2148609	HARsv2_2403	360
6	2396359	2396830	HARsv2_2404	471
6	2415512	2415639	HARsv2_2405	127
6	2559643	2559770	HARsv2_2406	127
6	5167779	5168070	HARsv2_2407	291
6	6329579	6329711	HARsv2_2408	132
6	6761457	6761586	HARsv2_2409	129
6	8633733	8633970	HARsv2_2410	237
6	8785074	8785757	HARsv2_2411	683
6	9425864	9426145	HARsv2_2412	281
6	9453908	9453964	HARsv2_2413	56
6	9516159	9516406	HARsv2_2414	247
6	9802235	9802500	HARsv2_2415	265
6	11228799	11229030	HARsv2_2416	231
6	11607619	11608050	HARsv2_2417	431
6	11861312	11861771	HARsv2_2418	459
6	14431639	14431950	HARsv2_2419	311
6	16108262	16108668	HARsv2_2420	406
6	16431399	16431670	HARsv2_2421	271
6	18697705	18697957	HARsv2_2422	252
6	19100965	19101289	HARsv2_2423	324
6	19721148	19721270	HARsv2_2424	122
6	19976427	19977397	HARsv2_2425	970
6	20034523	20035009	HARsv2_2426	486
6	21148083	21148437	HARsv2_2427	354
6	22117980	22118241	HARsv2_2428	261
6	29555985	29556264	HARsv2_2429	279
6	31237978	31238212	HARsv2_2430	234
6	33692039	33692330	HARsv2_2431	291
6	33775672	33775810	HARsv2_2432	138
6	35027798	35027966	HARsv2_2433	168
6	35564368	35564646	HARsv2_2434	278
6	37676254	37676392	HARsv2_2435	138
6	38214313	38214555	HARsv2_2436	242
6	38337958	38338590	HARsv2_2437	632
6	38359426	38359736	HARsv2_2438	310
6	38515932	38516200	HARsv2_2439	268
6	38592942	38593358	HARsv2_2440	416
6	40489119	40489330	HARsv2_2441	211
6	43651136	43651335	HARsv2_2442	199
6	44886278	44886663	HARsv2_2443	385
6	45868859	45869175	HARsv2_2444	316
6	46012639	46012930	HARsv2_2445	291
6	46922379	46922900	HARsv2_2446	521
6	47105146	47105388	HARsv2_2447	242
6	48086869	48087017	HARsv2_2448	148
6	50201922	50202280	HARsv2_2449	358
6	50301586	50301686	HARsv2_2450	100
6	50404563	50404800	HARsv2_2451	237
6	50431580	50432411	HARsv2_2452	831
6	50502671	50502925	HARsv2_2453	254
6	50924036	50924376	HARsv2_2454	340
6	50992160	50992302	HARsv2_2455	142
6	51066911	51067367	HARsv2_2456	456
6	51293913	51294061	HARsv2_2457	148
6	51339377	51339689	HARsv2_2458	312
6	51504839	51505250	HARsv2_2459	411
6	51617554	51617782	HARsv2_2460	228
6	51652263	51652441	HARsv2_2461	178
6	51910320	51910556	HARsv2_2462	236
6	52892254	52892276	HARsv2_2463	22
6	55285686	55286119	HARsv2_2464	433
6	55433711	55434034	HARsv2_2465	323
6	57398128	57398247	HARsv2_2466	119
6	57563068	57564049	HARsv2_2467	981
6	57914584	57914901	HARsv2_2468	317
6	62087963	62088300	HARsv2_2469	337
6	63964934	63965095	HARsv2_2470	161
6	64877017	64877053	HARsv2_2471	36
6	66671819	66671952	HARsv2_2472	133
6	67181442	67181550	HARsv2_2473	108
6	68543499	68543715	HARsv2_2474	216
6	68974738	68975014	HARsv2_2475	276
6	70006348	70006571	HARsv2_2476	223
6	70980384	70980615	HARsv2_2477	231
6	71779652	71779768	HARsv2_2478	116
6	72504550	72504756	HARsv2_2479	206
6	73208799	73208950	HARsv2_2480	151
6	77595559	77595820	HARsv2_2481	261
6	77921897	77921919	HARsv2_2482	22
6	82608178	82608199	HARsv2_2483	21
6	85071844	85072423	HARsv2_2484	579
6	86818025	86818274	HARsv2_2485	249
6	87141977	87142447	HARsv2_2486	470
6	90861618	90862070	HARsv2_2487	452
6	91190719	91190910	HARsv2_2488	191
6	91354219	91354467	HARsv2_2489	248
6	91497431	91497709	HARsv2_2490	278
6	91797767	91797836	HARsv2_2491	69
6	91845203	91845437	HARsv2_2492	234
6	92171105	92171514	HARsv2_2493	409
6	93472079	93472790	HARsv2_2494	711
6	94075055	94075424	HARsv2_2495	369
6	94554400	94554584	HARsv2_2496	184
6	94798752	94798792	HARsv2_2497	40
6	94960748	94961056	HARsv2_2498	308
6	95306401	95306616	HARsv2_2499	215
6	97670341	97671132	HARsv2_2500	791
6	97817163	97817338	HARsv2_2501	175
6	97836095	97836604	HARsv2_2502	509
6	98298513	98299052	HARsv2_2503	539
6	98946191	98946750	HARsv2_2504	559
6	98990579	98990730	HARsv2_2505	151
6	99007431	99007533	HARsv2_2506	102
6	99164206	99164627	HARsv2_2507	421
6	99424934	99426806	HARsv2_2508	1872
6	99633919	99634111	HARsv2_2509	192
6	100050325	100050974	HARsv2_2510	649
6	100591856	100592033	HARsv2_2511	177
6	100694179	100694410	HARsv2_2512	231
6	100904210	100905025	HARsv2_2513	815
6	101744147	101744422	HARsv2_2514	275
6	101966250	101966269	HARsv2_2515	19
6	102379200	102379323	HARsv2_2516	123
6	102696984	102697367	HARsv2_2517	383
6	103846628	103846975	HARsv2_2518	347
6	103915952	103916106	HARsv2_2519	154
6	103991455	103991959	HARsv2_2520	504
6	106052102	106052293	HARsv2_2521	191
6	106218170	106218479	HARsv2_2522	309
6	106559094	106559230	HARsv2_2523	136
6	107567922	107568051	HARsv2_2524	129
6	107964318	107964609	HARsv2_2525	291
6	107989982	107990256	HARsv2_2526	274
6	110686164	110686186	HARsv2_2527	22
6	112530997	112531212	HARsv2_2528	215
6	114696774	114696921	HARsv2_2529	147
6	114936578	114936699	HARsv2_2530	121
6	115173679	115173888	HARsv2_2531	209
6	115479954	115480300	HARsv2_2532	346
6	116470217	116470433	HARsv2_2533	216
6	117965820	117966135	HARsv2_2534	315
6	119775847	119775982	HARsv2_2535	135
6	120042187	120042455	HARsv2_2536	268
6	120706866	120707119	HARsv2_2537	253
6	122207199	122207444	HARsv2_2538	245
6	124377833	124378344	HARsv2_2539	511
6	126495512	126495624	HARsv2_2540	112
6	128508941	128509342	HARsv2_2541	401
6	128726625	128726786	HARsv2_2542	161
6	133461240	133461556	HARsv2_2543	316
6	133758016	133758039	HARsv2_2544	23
6	137864798	137865022	HARsv2_2545	224
6	139969850	139970022	HARsv2_2546	172
6	140398956	140399312	HARsv2_2547	356
6	140640227	140640500	HARsv2_2548	273
6	140718293	140718658	HARsv2_2549	365
6	140783379	140783530	HARsv2_2550	151
6	140887759	140888180	HARsv2_2551	421
6	141379890	141379919	HARsv2_2552	29
6	142311647	142311662	HARsv2_2553	15
6	143279450	143279742	HARsv2_2554	292
6	144281930	144281960	HARsv2_2555	30
6	145978927	145978944	HARsv2_2556	17
6	148269985	148270238	HARsv2_2557	253
6	148455818	148456050	HARsv2_2558	232
6	148524628	148524835	HARsv2_2559	207
6	148556737	148556854	HARsv2_2560	117
6	149187838	149187923	HARsv2_2561	85
6	149557762	149558153	HARsv2_2562	391
6	152451619	152451870	HARsv2_2563	251
6	153330425	153331369	HARsv2_2564	944
6	154897441	154898217	HARsv2_2565	776
6	155762719	155762884	HARsv2_2566	165
6	155988259	155988410	HARsv2_2567	151
6	156350486	156350732	HARsv2_2568	246
6	156502772	156502913	HARsv2_2569	141
6	162247648	162247806	HARsv2_2570	158
6	163149059	163149162	HARsv2_2571	103
6	163418277	163418415	HARsv2_2572	138
6	164420511	164420887	HARsv2_2573	376
6	164929282	164929562	HARsv2_2574	280
6	164984979	164985290	HARsv2_2575	311
6	165467380	165467571	HARsv2_2576	191
7	1277111	1277145	HARsv2_2577	34
7	2205922	2206163	HARsv2_2578	241
7	3682154	3682370	HARsv2_2579	216
7	4057879	4058030	HARsv2_2580	151
7	4823835	4823953	HARsv2_2581	118
7	7811995	7812540	HARsv2_2582	545
7	8127933	8128719	HARsv2_2583	786
7	8230080	8230271	HARsv2_2584	191
7	8418919	8419230	HARsv2_2585	311
7	8591800	8592124	HARsv2_2586	324
7	8946428	8946574	HARsv2_2587	146
7	9304079	9304315	HARsv2_2588	236
7	9473687	9473895	HARsv2_2589	208
7	10760312	10760592	HARsv2_2590	280
7	10764273	10764293	HARsv2_2591	20
7	11704434	11704750	HARsv2_2592	316
7	11765812	11766293	HARsv2_2593	481
7	13563399	13563650	HARsv2_2594	251
7	13601990	13602365	HARsv2_2595	375
7	13874487	13874506	HARsv2_2596	19
7	14491679	14491782	HARsv2_2597	103
7	15255514	15255576	HARsv2_2598	62
7	15255632	15255889	HARsv2_2599	257
7	15260771	15260912	HARsv2_2600	141
7	15276766	15276872	HARsv2_2601	106
7	15297405	15297677	HARsv2_2602	272
7	15391918	15392272	HARsv2_2603	354
7	15582639	15582790	HARsv2_2604	151
7	15762042	15762214	HARsv2_2605	172
7	16044296	16045148	HARsv2_2606	852
7	18332259	18332410	HARsv2_2607	151
7	18534739	18535050	HARsv2_2608	311
7	19034942	19035051	HARsv2_2609	109
7	19617067	19617327	HARsv2_2610	260
7	19618305	19618526	HARsv2_2611	221
7	20493017	20493050	HARsv2_2612	33
7	21866558	21867022	HARsv2_2613	464
7	22047389	22047544	HARsv2_2614	155
7	22055790	22055918	HARsv2_2615	128
7	22506659	22506718	HARsv2_2616	59
7	23146519	23147230	HARsv2_2617	711
7	24531445	24531606	HARsv2_2618	161
7	25280062	25280199	HARsv2_2619	137
7	25357664	25358042	HARsv2_2620	378
7	25560082	25560103	HARsv2_2621	21
7	25802219	25802490	HARsv2_2622	271
7	25900571	25900742	HARsv2_2623	171
7	26460127	26460219	HARsv2_2624	92
7	26764620	26764789	HARsv2_2625	169
7	26765819	26765970	HARsv2_2626	151
7	26829178	26829852	HARsv2_2627	674
7	26853409	26853509	HARsv2_2628	100
7	26881068	26881332	HARsv2_2629	264
7	27151371	27151587	HARsv2_2630	216
7	27674576	27674610	HARsv2_2631	34
7	27980323	27980767	HARsv2_2632	444
7	28391085	28391134	HARsv2_2633	49
7	28489764	28489915	HARsv2_2634	151
7	31232559	31232875	HARsv2_2635	316
7	31512939	31513090	HARsv2_2636	151
7	33483599	33483750	HARsv2_2637	151
7	33633604	33633916	HARsv2_2638	312
7	33740013	33740289	HARsv2_2639	276
7	34891156	34891328	HARsv2_2640	172
7	35909427	35909777	HARsv2_2641	350
7	36862752	36862971	HARsv2_2642	219
7	37026136	37026264	HARsv2_2643	128
7	38912517	38912879	HARsv2_2644	362
7	39018139	39018662	HARsv2_2645	523
7	39072882	39073485	HARsv2_2646	603
7	39153868	39154093	HARsv2_2647	225
7	39224503	39224736	HARsv2_2648	233
7	39447319	39447510	HARsv2_2649	191
7	41460312	41460567	HARsv2_2650	255
7	42251390	42251651	HARsv2_2651	261
7	46383533	46383640	HARsv2_2652	107
7	49242915	49243097	HARsv2_2653	182
7	51880166	51880373	HARsv2_2654	207
7	56806059	56806288	HARsv2_2655	229
7	63410036	63410221	HARsv2_2656	185
7	66019568	66019826	HARsv2_2657	258
7	66288976	66289193	HARsv2_2658	217
7	67355634	67355778	HARsv2_2659	144
7	67529266	67529437	HARsv2_2660	171
7	67801532	67801798	HARsv2_2661	266
7	67823410	67823532	HARsv2_2662	122
7	69060725	69060883	HARsv2_2663	158
7	69075264	69075610	HARsv2_2664	346
7	69096278	69096379	HARsv2_2665	101
7	69187879	69188250	HARsv2_2666	371
7	69326486	69326735	HARsv2_2667	249
7	69547191	69547323	HARsv2_2668	132
7	69648018	69648177	HARsv2_2669	159
7	69901774	69902226	HARsv2_2670	452
7	69944179	69944510	HARsv2_2671	331
7	70017614	70017729	HARsv2_2672	115
7	89444991	89445294	HARsv2_2673	303
7	90044927	90044955	HARsv2_2674	28
7	90755763	90756159	HARsv2_2675	396
7	91033616	91033763	HARsv2_2676	147
7	91458026	91458136	HARsv2_2677	110
7	92875116	92875340	HARsv2_2678	224
7	94050999	94051390	HARsv2_2679	391
7	95531554	95531933	HARsv2_2680	379
7	95985850	95986174	HARsv2_2681	324
7	96538633	96538944	HARsv2_2682	311
7	96616950	96617275	HARsv2_2683	325
7	96617918	96618273	HARsv2_2684	355
7	101249295	101249680	HARsv2_2685	385
7	104415164	104415359	HARsv2_2686	195
7	105601389	105601571	HARsv2_2687	182
7	106642660	106642870	HARsv2_2688	210
7	109344496	109344683	HARsv2_2689	187
7	109504818	109505065	HARsv2_2690	247
7	109612364	109612482	HARsv2_2691	118
7	110746946	110747170	HARsv2_2692	224
7	111611372	111611496	HARsv2_2693	124
7	113704517	113704644	HARsv2_2694	127
7	113977634	113978226	HARsv2_2695	592
7	113985641	113985835	HARsv2_2696	194
7	113986291	113986523	HARsv2_2697	232
7	114129123	114129152	HARsv2_2698	29
7	114194319	114194479	HARsv2_2699	160
7	114412642	114412965	HARsv2_2700	323
7	114926743	114927586	HARsv2_2701	843
7	115113706	115114476	HARsv2_2702	770
7	115341281	115341359	HARsv2_2703	78
7	115369316	115369546	HARsv2_2704	230
7	115417035	115417294	HARsv2_2705	259
7	116926555	116926739	HARsv2_2706	184
7	119916879	119917090	HARsv2_2707	211
7	120276406	120276662	HARsv2_2708	256
7	121968788	121969068	HARsv2_2709	280
7	124667184	124667211	HARsv2_2710	27
7	125832212	125832511	HARsv2_2711	299
7	126631179	126631587	HARsv2_2712	408
7	126697619	126697881	HARsv2_2713	262
7	126714344	126714541	HARsv2_2714	197
7	127176019	127176170	HARsv2_2715	151
7	127295119	127295330	HARsv2_2716	211
7	127339705	127339841	HARsv2_2717	136
7	127434318	127434342	HARsv2_2718	24
7	128172310	128172496	HARsv2_2719	186
7	132099656	132100019	HARsv2_2720	363
7	133463622	133464101	HARsv2_2721	479
7	134380107	134380328	HARsv2_2722	221
7	134501239	134501650	HARsv2_2723	411
7	134962011	134962161	HARsv2_2724	150
7	135841752	135841971	HARsv2_2725	219
7	137807189	137807503	HARsv2_2726	314
7	137982817	137983233	HARsv2_2727	416
7	138088425	138088739	HARsv2_2728	314
7	138564199	138564350	HARsv2_2729	151
7	138969079	138969270	HARsv2_2730	191
7	140891068	140891269	HARsv2_2731	201
7	144471278	144471640	HARsv2_2732	362
7	144873994	144874042	HARsv2_2733	48
7	145657202	145657364	HARsv2_2734	162
7	145912064	145912260	HARsv2_2735	196
7	145987536	145987645	HARsv2_2736	109
7	146117419	146117443	HARsv2_2737	24
7	146351154	146351510	HARsv2_2738	356
7	147213290	147213580	HARsv2_2739	290
7	147556209	147556510	HARsv2_2740	301
7	147575810	147576010	HARsv2_2741	200
7	147870487	147870997	HARsv2_2742	510
7	151826039	151826285	HARsv2_2743	246
7	152628982	152629094	HARsv2_2744	112
7	152999039	152999310	HARsv2_2745	271
7	154411999	154412150	HARsv2_2746	151
7	154809925	154810265	HARsv2_2747	340
8	861272	861471	HARsv2_2748	199
8	1649164	1649870	HARsv2_2749	706
8	3555687	3555982	HARsv2_2750	295
8	4019669	4019710	HARsv2_2751	41
8	4938968	4939185	HARsv2_2752	217
8	5217724	5217859	HARsv2_2753	135
8	6366399	6366690	HARsv2_2754	291
8	9061936	9062235	HARsv2_2755	299
8	10234779	10235030	HARsv2_2756	251
8	10297877	10298011	HARsv2_2757	134
8	10981619	10981970	HARsv2_2758	351
8	13008024	13008319	HARsv2_2759	295
8	13025967	13026093	HARsv2_2760	126
8	14356827	14357095	HARsv2_2761	268
8	14386848	14387014	HARsv2_2762	166
8	15095427	15095812	HARsv2_2763	385
8	15669440	15669696	HARsv2_2764	256
8	16336226	16336345	HARsv2_2765	119
8	17475090	17475249	HARsv2_2766	159
8	18438199	18438710	HARsv2_2767	511
8	18579570	18579807	HARsv2_2768	237
8	19613779	19614220	HARsv2_2769	441
8	19706590	19706976	HARsv2_2770	386
8	20419165	20419611	HARsv2_2771	446
8	20676817	20677049	HARsv2_2772	232
8	20834853	20834988	HARsv2_2773	135
8	20939405	20939523	HARsv2_2774	118
8	25837739	25837890	HARsv2_2775	151
8	26087759	26088020	HARsv2_2776	261
8	26776126	26776411	HARsv2_2777	285
8	27752599	27753030	HARsv2_2778	431
8	28165813	28165966	HARsv2_2779	153
8	30642537	30643078	HARsv2_2780	541
8	32065059	32065395	HARsv2_2781	336
8	33662391	33662411	HARsv2_2782	20
8	34031425	34031704	HARsv2_2783	279
8	34083801	34084466	HARsv2_2784	665
8	34139243	34139633	HARsv2_2785	390
8	35040806	35040868	HARsv2_2786	62
8	35383310	35383544	HARsv2_2787	234
8	35474899	35474924	HARsv2_2788	25
8	35523889	35524154	HARsv2_2789	265
8	37018249	37018344	HARsv2_2790	95
8	37073055	37073082	HARsv2_2791	27
8	37155805	37156063	HARsv2_2792	258
8	37211256	37211611	HARsv2_2793	355
8	38237779	38238202	HARsv2_2794	423
8	40068199	40068610	HARsv2_2795	411
8	40685728	40685980	HARsv2_2796	252
8	40758545	40758744	HARsv2_2797	199
8	47502952	47503058	HARsv2_2798	106
8	48460291	48460487	HARsv2_2799	196
8	50969279	50969870	HARsv2_2800	591
8	51499210	51499804	HARsv2_2801	594
8	51708967	51709145	HARsv2_2802	178
8	52457693	52457858	HARsv2_2803	165
8	56441660	56441794	HARsv2_2804	134
8	56805799	56806060	HARsv2_2805	261
8	57125059	57125410	HARsv2_2806	351
8	58779559	58779890	HARsv2_2807	331
8	59232132	59232318	HARsv2_2808	186
8	59768684	59768827	HARsv2_2809	143
8	60426140	60426435	HARsv2_2810	295
8	62006299	62006670	HARsv2_2811	371
8	63734636	63734807	HARsv2_2812	171
8	64085098	64085527	HARsv2_2813	429
8	64616627	64617101	HARsv2_2814	474
8	64984620	64984975	HARsv2_2815	355
8	65858778	65859320	HARsv2_2816	542
8	65939046	65939291	HARsv2_2817	245
8	65963884	65964114	HARsv2_2818	230
8	66242491	66242795	HARsv2_2819	304
8	67304343	67304490	HARsv2_2820	147
8	68097492	68097883	HARsv2_2821	391
8	71021976	71022973	HARsv2_2822	997
8	72094399	72094550	HARsv2_2823	151
8	72361340	72361464	HARsv2_2824	124
8	72637553	72637748	HARsv2_2825	195
8	72639379	72639530	HARsv2_2826	151
8	73276419	73276697	HARsv2_2827	278
8	76636559	76636835	HARsv2_2828	276
8	77262001	77262256	HARsv2_2829	255
8	77282837	77283178	HARsv2_2830	341
8	77498958	77499392	HARsv2_2831	434
8	77597056	77597792	HARsv2_2832	736
8	77946437	77946870	HARsv2_2833	433
8	78932044	78932220	HARsv2_2834	176
8	79044783	79045323	HARsv2_2835	540
8	81724495	81724679	HARsv2_2836	184
8	82641249	82641581	HARsv2_2837	332
8	82872980	82873197	HARsv2_2838	217
8	82882531	82882618	HARsv2_2839	87
8	82985772	82985893	HARsv2_2840	121
8	85298284	85298483	HARsv2_2841	199
8	89128939	89129090	HARsv2_2842	151
8	90629427	90629460	HARsv2_2843	33
8	90644441	90644748	HARsv2_2844	307
8	92020859	92021350	HARsv2_2845	491
8	92543486	92543632	HARsv2_2846	146
8	92825139	92825701	HARsv2_2847	562
8	93114999	93115270	HARsv2_2848	271
8	93551967	93552115	HARsv2_2849	148
8	94090759	94091090	HARsv2_2850	331
8	94299639	94300117	HARsv2_2851	478
8	94319982	94320356	HARsv2_2852	374
8	96356959	96357130	HARsv2_2853	171
8	100388238	100388456	HARsv2_2854	218
8	100792474	100792521	HARsv2_2855	47
8	100886314	100886546	HARsv2_2856	232
8	103573033	103573075	HARsv2_2857	42
8	103971081	103971135	HARsv2_2858	54
8	105365586	105365852	HARsv2_2859	266
8	105825368	105825696	HARsv2_2860	328
8	106234560	106234778	HARsv2_2861	218
8	106376512	106376659	HARsv2_2862	147
8	108216549	108216935	HARsv2_2863	386
8	108386194	108386440	HARsv2_2864	246
8	110650339	110650590	HARsv2_2865	251
8	113638873	113638950	HARsv2_2866	77
8	113750077	113750112	HARsv2_2867	35
8	114878022	114878220	HARsv2_2868	198
8	115118462	115118491	HARsv2_2869	29
8	116420457	116420477	HARsv2_2870	20
8	116638480	116638510	HARsv2_2871	30
8	116714599	116715110	HARsv2_2872	511
8	116717358	116717580	HARsv2_2873	222
8	116791667	116791828	HARsv2_2874	161
8	117022455	117022815	HARsv2_2875	360
8	117035502	117035812	HARsv2_2876	310
8	117356637	117357052	HARsv2_2877	415
8	117487846	117487863	HARsv2_2878	17
8	117528080	117528361	HARsv2_2879	281
8	118214474	118214629	HARsv2_2880	155
8	118919803	118919827	HARsv2_2881	24
8	121641682	121641859	HARsv2_2882	177
8	122796774	122797067	HARsv2_2883	293
8	123171496	123171668	HARsv2_2884	172
8	126888790	126888985	HARsv2_2885	195
8	127061305	127061493	HARsv2_2886	188
8	129284527	129284725	HARsv2_2887	198
8	129614938	129614953	HARsv2_2888	15
8	130368839	130368990	HARsv2_2889	151
8	130525926	130526183	HARsv2_2890	257
8	130697925	130698161	HARsv2_2891	236
8	132658831	132658986	HARsv2_2892	155
8	133811259	133811438	HARsv2_2893	179
8	135421559	135421710	HARsv2_2894	151
8	136628656	136628922	HARsv2_2895	266
8	138215258	138215581	HARsv2_2896	323
8	138551410	138551506	HARsv2_2897	96
8	142470087	142470545	HARsv2_2898	458
8	142963679	142963814	HARsv2_2899	135
8	144561606	144562054	HARsv2_2900	448
8	145693699	145694130	HARsv2_2901	431
8	145698179	145698795	HARsv2_2902	616
9	272804	273130	HARsv2_2903	326
9	469644	470020	HARsv2_2904	376
9	603159	603470	HARsv2_2905	311
9	1045538	1045584	HARsv2_2906	46
9	1201874	1202104	HARsv2_2907	230
9	1414853	1414979	HARsv2_2908	126
9	1743599	1743750	HARsv2_2909	151
9	2050743	2051141	HARsv2_2910	398
9	2159559	2160390	HARsv2_2911	831
9	2241879	2242215	HARsv2_2912	336
9	2621393	2621609	HARsv2_2913	216
9	2623239	2623780	HARsv2_2914	541
9	3268155	3268468	HARsv2_2915	313
9	3646859	3647143	HARsv2_2916	284
9	3650581	3650615	HARsv2_2917	34
9	3856421	3856797	HARsv2_2918	376
9	3886992	3887653	HARsv2_2919	661
9	3941837	3942210	HARsv2_2920	373
9	3957229	3957374	HARsv2_2921	145
9	3968919	3969210	HARsv2_2922	291
9	4214125	4214346	HARsv2_2923	221
9	7659794	7660032	HARsv2_2924	238
9	7689771	7689991	HARsv2_2925	220
9	7775371	7775392	HARsv2_2926	21
9	8160477	8160724	HARsv2_2927	247
9	8182438	8182517	HARsv2_2928	79
9	8284909	8285048	HARsv2_2929	139
9	8532062	8532343	HARsv2_2930	281
9	8784019	8784350	HARsv2_2931	331
9	8896128	8896361	HARsv2_2932	233
9	9064504	9064559	HARsv2_2933	55
9	9641109	9641282	HARsv2_2934	173
9	10456111	10456231	HARsv2_2935	120
9	10542240	10542390	HARsv2_2936	150
9	10575943	10576299	HARsv2_2937	356
9	10917136	10917585	HARsv2_2938	449
9	11704665	11704754	HARsv2_2939	89
9	11708967	11709233	HARsv2_2940	266
9	13407080	13407191	HARsv2_2941	111
9	13506847	13507044	HARsv2_2942	197
9	13751078	13751218	HARsv2_2943	140
9	13755619	13756162	HARsv2_2944	543
9	13829439	13829454	HARsv2_2945	15
9	13895965	13896235	HARsv2_2946	270
9	14292864	14292966	HARsv2_2947	102
9	14325358	14325644	HARsv2_2948	286
9	14531524	14531730	HARsv2_2949	206
9	14789362	14789438	HARsv2_2950	76
9	15035772	15035967	HARsv2_2951	195
9	16016782	16016884	HARsv2_2952	102
9	16064725	16065277	HARsv2_2953	552
9	16138579	16139590	HARsv2_2954	1011
9	16195661	16196102	HARsv2_2955	441
9	16286111	16286149	HARsv2_2956	38
9	16585370	16585731	HARsv2_2957	361
9	16626840	16627182	HARsv2_2958	342
9	16654714	16655148	HARsv2_2959	434
9	16679327	16679850	HARsv2_2960	523
9	16708802	16709051	HARsv2_2961	249
9	16717945	16718304	HARsv2_2962	359
9	16729199	16729570	HARsv2_2963	371
9	16830879	16831150	HARsv2_2964	271
9	16910553	16911030	HARsv2_2965	477
9	16964159	16964530	HARsv2_2966	371
9	18331775	18332178	HARsv2_2967	403
9	18448141	18448410	HARsv2_2968	269
9	18496699	18497018	HARsv2_2969	319
9	19943490	19943506	HARsv2_2970	16
9	20804546	20804808	HARsv2_2971	262
9	23139977	23140373	HARsv2_2972	396
9	23728808	23728917	HARsv2_2973	109
9	24059721	24059994	HARsv2_2974	273
9	24108898	24109081	HARsv2_2975	183
9	24114295	24114464	HARsv2_2976	169
9	24260233	24260534	HARsv2_2977	301
9	24354033	24354417	HARsv2_2978	384
9	24451491	24451666	HARsv2_2979	175
9	24545828	24545852	HARsv2_2980	24
9	24884934	24885058	HARsv2_2981	124
9	25134360	25134746	HARsv2_2982	386
9	25376054	25376354	HARsv2_2983	300
9	25781898	25782093	HARsv2_2984	195
9	25934886	25935133	HARsv2_2985	247
9	26044027	26044282	HARsv2_2986	255
9	26210530	26210896	HARsv2_2987	366
9	26219937	26220248	HARsv2_2988	311
9	26749664	26750011	HARsv2_2989	347
9	26759799	26760182	HARsv2_2990	383
9	28006045	28006286	HARsv2_2991	241
9	28516999	28517185	HARsv2_2992	186
9	28859286	28859349	HARsv2_2993	63
9	32045486	32045707	HARsv2_2994	221
9	32296552	32296824	HARsv2_2995	272
9	32836567	32836669	HARsv2_2996	102
9	35943569	35943798	HARsv2_2997	229
9	36741022	36741072	HARsv2_2998	50
9	36759847	36760096	HARsv2_2999	249
9	37712081	37712100	HARsv2_3000	19
9	42006317	42006468	HARsv2_3001	151
9	69561423	69561574	HARsv2_3003	151
9	71819679	71820175	HARsv2_3004	496
9	73861515	73861877	HARsv2_3005	362
9	74296119	74296600	HARsv2_3006	481
9	75856001	75856293	HARsv2_3007	292
9	76819183	76819654	HARsv2_3008	471
9	77992868	77993298	HARsv2_3009	430
9	78750710	78750903	HARsv2_3010	193
9	78873548	78873727	HARsv2_3011	179
9	80454868	80454997	HARsv2_3012	129
9	80976368	80976502	HARsv2_3013	134
9	81064628	81064828	HARsv2_3014	200
9	81090866	81091041	HARsv2_3015	175
9	81483565	81484142	HARsv2_3016	577
9	81790975	81791163	HARsv2_3017	188
9	82225959	82226320	HARsv2_3018	361
9	82283019	82283350	HARsv2_3019	331
9	82394839	82395230	HARsv2_3020	391
9	82517646	82518323	HARsv2_3021	677
9	82551089	82551543	HARsv2_3022	454
9	82691251	82691732	HARsv2_3023	481
9	83167984	83168225	HARsv2_3024	241
9	86440377	86440518	HARsv2_3025	141
9	86751139	86751370	HARsv2_3026	231
9	98422021	98422207	HARsv2_3027	186
9	98803059	98803360	HARsv2_3028	301
9	98811344	98812075	HARsv2_3029	731
9	101759355	101759370	HARsv2_3030	15
9	101850711	101851036	HARsv2_3031	325
9	101866179	101866525	HARsv2_3032	346
9	102495039	102495410	HARsv2_3033	371
9	104588927	104589057	HARsv2_3034	130
9	104629651	104630035	HARsv2_3035	384
9	104920318	104920454	HARsv2_3036	136
9	106347235	106347417	HARsv2_3037	182
9	109193538	109193575	HARsv2_3038	37
9	109346096	109346264	HARsv2_3039	168
9	109378255	109378583	HARsv2_3040	328
9	109622099	109622540	HARsv2_3041	441
9	109652907	109653098	HARsv2_3042	191
9	110417846	110418086	HARsv2_3043	240
9	110726091	110726326	HARsv2_3044	235
9	113372574	113372866	HARsv2_3045	292
9	116559802	116560015	HARsv2_3046	213
9	117803589	117803608	HARsv2_3047	19
9	118361271	118361411	HARsv2_3048	140
9	118420756	118420951	HARsv2_3049	195
9	118985466	118985908	HARsv2_3050	442
9	119122401	119122449	HARsv2_3051	48
9	119139564	119140010	HARsv2_3052	446
9	119196975	119197180	HARsv2_3053	205
9	120295877	120296086	HARsv2_3054	209
9	121084019	121084397	HARsv2_3055	378
9	122845388	122845635	HARsv2_3056	247
9	122920916	122920936	HARsv2_3057	20
9	122990747	122990883	HARsv2_3058	136
9	123465456	123465473	HARsv2_3059	17
9	125043819	125044490	HARsv2_3060	671
9	126225239	126225430	HARsv2_3061	191
9	126448313	126448334	HARsv2_3062	21
9	126758300	126758661	HARsv2_3063	361
9	127743487	127743874	HARsv2_3064	387
9	128685133	128685312	HARsv2_3065	179
9	128754656	128754813	HARsv2_3066	157
9	128906851	128907165	HARsv2_3067	314
9	129126377	129126394	HARsv2_3068	17
9	129200199	129200350	HARsv2_3069	151
9	134840658	134840944	HARsv2_3070	286
9	134891939	134892170	HARsv2_3071	231
9	135745529	135745994	HARsv2_3072	465
10	234779	235210	HARsv2_0216	431
10	1709763	1709899	HARsv2_0217	136
10	2117486	2117687	HARsv2_0218	201
10	3324159	3324450	HARsv2_0219	291
10	4320379	4320750	HARsv2_0220	371
10	4764159	4764570	HARsv2_0221	411
10	6772057	6772220	HARsv2_0222	163
10	6899800	6899948	HARsv2_0223	148
10	6930625	6930779	HARsv2_0224	154
10	7114636	7114789	HARsv2_0225	153
10	7261977	7262269	HARsv2_0226	292
10	7362172	7362240	HARsv2_0227	68
10	8091638	8091666	HARsv2_0228	28
10	8164894	8165324	HARsv2_0229	430
10	8401952	8402142	HARsv2_0230	190
10	8546533	8547054	HARsv2_0231	521
10	8576146	8576521	HARsv2_0232	375
10	8794119	8794270	HARsv2_0233	151
10	9241846	9242596	HARsv2_0234	750
10	10085011	10085245	HARsv2_0235	234
10	10372660	10372817	HARsv2_0236	157
10	10474237	10474501	HARsv2_0237	264
10	10886857	10887143	HARsv2_0238	286
10	11077659	11078049	HARsv2_0239	390
10	14144799	14145010	HARsv2_0240	211
10	14233545	14233781	HARsv2_0241	236
10	14765320	14765670	HARsv2_0242	350
10	16500289	16500611	HARsv2_0243	322
10	16654583	16654741	HARsv2_0244	158
10	16705306	16705524	HARsv2_0245	218
10	17560563	17560822	HARsv2_0246	259
10	20999098	20999307	HARsv2_0247	209
10	21757707	21758350	HARsv2_0248	643
10	24250052	24250096	HARsv2_0249	44
10	24642359	24642590	HARsv2_0250	231
10	24783376	24783394	HARsv2_0251	18
10	25017473	25017627	HARsv2_0252	154
10	28552439	28552755	HARsv2_0253	316
10	30650017	30650246	HARsv2_0254	229
10	33321793	33321974	HARsv2_0255	181
10	33735039	33735190	HARsv2_0256	151
10	34217608	34217783	HARsv2_0257	175
10	36238419	36239039	HARsv2_0258	620
10	38475481	38475729	HARsv2_0259	248
10	45586398	45586527	HARsv2_0260	129
10	48557699	48558350	HARsv2_0261	651
10	51117656	51118044	HARsv2_0262	388
10	63097899	63098298	HARsv2_0263	399
10	64142574	64142747	HARsv2_0264	173
10	68947955	68948176	HARsv2_0265	221
10	69216075	69216302	HARsv2_0266	227
10	70010899	70011355	HARsv2_0267	456
10	70013311	70013568	HARsv2_0268	257
10	73113679	73113870	HARsv2_0269	191
10	73409020	73409144	HARsv2_0270	124
10	75208689	75208798	HARsv2_0271	109
10	77185787	77185984	HARsv2_0272	197
10	77438165	77438608	HARsv2_0273	443
10	77483345	77484229	HARsv2_0274	884
10	77499544	77499875	HARsv2_0275	331
10	77549471	77549614	HARsv2_0276	143
10	77781105	77781470	HARsv2_0277	365
10	77809799	77810195	HARsv2_0278	396
10	77814086	77814528	HARsv2_0279	442
10	78010379	78010950	HARsv2_0280	571
10	78874299	78874535	HARsv2_0281	236
10	80334146	80334450	HARsv2_0282	304
10	80423599	80423770	HARsv2_0283	171
10	83951775	83952132	HARsv2_0284	357
10	87306055	87306283	HARsv2_0285	228
10	87769068	87769278	HARsv2_0286	210
10	92401912	92402099	HARsv2_0287	187
10	94549771	94549905	HARsv2_0288	134
10	95102738	95102959	HARsv2_0289	221
10	97948773	97949551	HARsv2_0290	778
10	98273747	98273843	HARsv2_0291	96
10	98381189	98381361	HARsv2_0292	172
10	100605544	100605708	HARsv2_0293	164
10	103726652	103726764	HARsv2_0294	112
10	106334208	106334741	HARsv2_0295	533
10	106742087	106742276	HARsv2_0296	189
10	106881887	106881943	HARsv2_0297	56
10	107100363	107100665	HARsv2_0298	302
10	108527756	108528056	HARsv2_0299	300
10	108787279	108787430	HARsv2_0300	151
10	108809367	108809595	HARsv2_0301	228
10	109431579	109431970	HARsv2_0302	391
10	113172815	113172829	HARsv2_0303	14
10	114345619	114346070	HARsv2_0304	451
10	115059143	115059319	HARsv2_0305	176
10	115312247	115312312	HARsv2_0306	65
10	116466651	116466669	HARsv2_0307	18
10	116675139	116675470	HARsv2_0308	331
10	117636352	117636594	HARsv2_0309	242
10	117775220	117775327	HARsv2_0310	107
10	117873799	117874030	HARsv2_0311	231
10	119354319	119354570	HARsv2_0312	251
10	119507601	119507821	HARsv2_0313	220
10	119803248	119803548	HARsv2_0314	300
10	120137706	120138104	HARsv2_0315	398
10	120175320	120175525	HARsv2_0316	205
10	122169781	122170099	HARsv2_0317	318
10	122945672	122946002	HARsv2_0318	330
10	122948083	122948306	HARsv2_0319	223
10	123064659	123064910	HARsv2_0320	251
10	123072639	123072930	HARsv2_0321	291
10	123268679	123268930	HARsv2_0322	251
10	123914219	123914600	HARsv2_0323	381
10	125156056	125156397	HARsv2_0324	341
10	125273686	125273865	HARsv2_0325	179
10	126812844	126812995	HARsv2_0326	151
10	127190085	127190424	HARsv2_0327	339
10	128956039	128956455	HARsv2_0328	416
10	130774151	130774364	HARsv2_0329	213
10	130844169	130844395	HARsv2_0330	226
10	130970066	130970425	HARsv2_0331	359
10	130982057	130982281	HARsv2_0332	224
10	131129431	131129500	HARsv2_0333	69
10	131232876	131233072	HARsv2_0334	196
10	131560943	131561518	HARsv2_0335	575
10	131754167	131754688	HARsv2_0336	521
10	132615379	132615630	HARsv2_0337	251
10	133355892	133355955	HARsv2_0338	63
10	134471349	134472057	HARsv2_0339	708
11	508177	508761	HARsv2_0340	584
11	2646009	2646863	HARsv2_0341	854
11	3853075	3853272	HARsv2_0342	197
11	7435935	7436272	HARsv2_0343	337
11	8337516	8337800	HARsv2_0344	284
11	8378649	8378871	HARsv2_0345	222
11	8383716	8384193	HARsv2_0346	477
11	10342685	10343041	HARsv2_0347	356
11	12351419	12351650	HARsv2_0348	231
11	14128626	14129007	HARsv2_0349	381
11	15522864	15523490	HARsv2_0350	626
[truncated: 1,073 more rows]

## Sheet: Supplementary_Data_7
HARs SNPs sets for PRSs estimations
HARs PRSSZ	FB-HARs PRSSZ	AB-HARs PRSSZ
rs74520658	rs323714	rs139260332
rs6681651	rs323713	rs2811587
rs17390062	rs12024734	rs7519765
rs3124627	rs666868	rs12023563
rs139260332	rs78713725	rs4665243
rs214304	rs17451258	rs77859110
rs78292118	rs140678800	rs11693646
rs74415268	rs12039264	rs17680434
rs10753314	rs11689663	rs832673
rs323714	rs62136176	rs116745600
rs323713	rs72920906	rs1063729
rs35554553	rs2049730	rs3814378
rs369493	rs9973423	rs3791871
rs6429540	rs17036533	rs113381052
rs115428399	rs3806536	rs147856083
rs12024734	rs10803565	rs2729290
rs7538754	rs897525	rs9846925
rs12124687	rs72859280	rs17666612
rs74738164	rs55853623	rs17038439
rs677026	rs4675416	rs6446220
rs148541431	rs10933094	rs145829019
rs1165514	rs2324439	rs73136665
rs7548633	rs151253010	rs28432904
rs666868	rs264711	rs116782187
rs74077726	rs59816011	rs72951935
rs1572945	rs142018417	rs35796399
rs6587787	rs73834808	rs4361373
rs11207758	rs16833321	rs17037201
rs6658261	rs904881	rs3805169
rs17124210	rs1441075	rs3805170
rs12041139	rs4865247	rs3805171
rs632076	rs343523	rs3798089
rs189535967	rs7672415	rs72778513
rs1436744	rs59085716	rs150468825
rs11208580	rs73874602	rs6895635
rs12084173	rs339439	rs139404542
rs1773335	rs35955666	rs10434712
rs150127103	rs75147316	rs10434720
rs181083961	rs6556365	rs2443517
rs77229443	rs6556778	rs3800926
rs1932060	rs7727801	rs17550944
rs1954285	rs6556223	rs3890242
rs17092663	rs78460352	rs2410029
rs10890086	rs2294264	rs2717719
rs3113980	rs187132332	rs17596328
rs6424623	rs1471205	rs80207364
rs6424624	rs116355569	rs16939265
rs1872859	rs62405389	rs800540
rs1331720	rs4424056	rs10967236
rs6671292	rs211193	rs74626765
rs4650488	rs546327	rs7122389
rs139323588	rs2797366	rs4936356
rs11163203	rs1934798	rs574847
rs78926665	rs9346983	rs1892350
rs12717771	rs140037777	rs80251624
rs320916	rs3113081	rs8017203
rs17109080	rs73400989	rs118140829
rs12076078	rs1405865	rs8014901
rs114423198	rs3729629	rs116848911
rs11163821	rs13259484	rs145121455
rs4457556	rs4262355	rs8023517
rs11161992	rs7025147	rs12442595
rs1369036	rs74355761	rs8034396
rs10923020	rs10115988	rs4965092
rs140538955	rs10124984	rs77193120
rs2152664	rs10867442	rs4788697
rs34797945	rs964291	rs8051649
rs1335731	rs77221260	rs8051054
rs259341	rs12249678	rs113460564
rs1336436	rs4494241	rs7208981
rs75671510	rs533824	rs9905464
rs4376787	rs904549	rs117446586
rs9437742	rs12804787	rs536614
rs78713725	rs10444323	rs8107652
rs7521668	rs9559749	rs8104034
rs17451258	rs17532395	rs115252630
rs140678800	rs983833	rs4804657
rs141157841	rs41383744	rs6054640
rs112451906	rs1277623	rs14316
rs1497675	rs11627874	rs2826404
rs75439430	rs117203921	rs915877
rs12039264	rs12917416
rs6684388	rs35636169
rs7546228	rs10518869
rs147685920	rs2219097
rs6671565	rs16965835
rs2504457	rs9920771
rs2811587	rs7496513
rs116402572	rs2534769
rs6665607	rs11859033
rs17258348	rs28674780
rs6661540	rs74905426
rs55907110	rs56135831
rs1570699	rs75151429
rs3843309	rs1396702
rs115753289	rs7221936
rs6695892	rs4290512
rs572964	rs78047957
rs4614316	rs73345610
rs492804	rs12939912
rs7519765	rs2005439
rs12410416	rs891805
rs12145086	rs1652076
rs10912909	rs12456299
rs10913009	rs7244169
rs61808185	rs10424022
rs502432	rs73022283
rs72716876	rs55947631
rs6672689	rs56329134
rs2861916	rs118043987
rs1107923	rs146510508
rs183036866	rs78677855
rs12144083
rs4233418
rs10801296
rs3010150
rs12079801
rs788816
rs111856367
rs11586832
rs12040487
rs140237095
rs717705
rs79529470
rs6690048
rs6681841
rs10779508
rs76145088
rs642961
rs11582607
rs12023563
rs192104701
rs4093392
rs78121290
rs11120162
rs1125452
rs6662102
rs2789718
rs2789717
rs2576211
rs6678584
rs17045097
rs114066856
rs10863350
rs17484467
rs75585176
rs78710239
rs6668249
rs822739
rs74718396
rs150834033
rs61841876
rs2787971
rs74154355
rs2787993
rs16865340
rs72782736
rs150653807
rs13390193
rs6744484
rs6432171
rs11884445
rs112343241
rs73218565
rs28541983
rs62118663
rs703277
rs4665243
rs77859110
rs6719475
rs11689663
rs62136176
rs72920906
rs2049730
rs1122899
rs55859063
rs11692803
rs704795
rs1525063
rs12463548
rs9973423
rs7581496
rs62161926
rs17016818
rs114309145
rs148435407
rs3770897
rs848505
rs3821153
rs17021872
rs336037
rs114797417
rs34525649
rs698822
rs1454316
rs74262131
rs698823
rs343955
rs79097849
rs12464300
rs17038496
rs817070
rs10174561
rs965255
rs12470174
rs148354814
rs141550451
rs78623198
rs2215896
rs17050092
rs77764964
rs1025128
rs11693646
rs17628565
rs17680434
rs76573344
rs116524640
rs1820988
rs189351170
rs1526628
rs74511629
rs112572901
rs10865424
rs62161477
rs72810662
rs59802931
rs1821411
rs3770376
rs74533897
rs10177950
rs7599083
rs74683777
rs75663790
rs75627821
rs17624523
rs6749541
rs116018140
rs11683370
rs17036533
rs3806536
rs13422385
rs76995881
rs832673
rs57272169
rs372515880
rs62163547
rs3188996
rs7589901
rs6743651
rs75991033
rs272071
rs11123482
rs61734176
rs33925064
rs62162728
rs6541914
rs116715874
rs4849028
rs71413418
rs1290961
rs12328191
rs76806416
rs35435253
rs10221968
rs35326199
rs10803565
rs897525
rs59280189
rs6748749
rs75519660
rs62170387
rs7607879
rs55767081
rs77239950
rs4662223
rs10496974
rs1123225
rs7578129
rs12622738
rs116745600
rs79722225
rs72859280
rs2341059
rs62169724
rs5011637
rs76791701
rs6433375
rs79132916
rs34640282
rs72902175
rs115123842
rs12694677
rs55853623
rs139235926
rs143941857
rs7559387
rs6750731
rs2121315
rs17198917
rs1063729
rs3814378
rs45465192
rs3791871
rs113381052
rs11674189
rs11674303
rs148652402
rs57833883
rs72885966
rs115411735
rs10189211
rs7596972
rs115150462
rs17239055
rs17317701
rs10189341
rs16863349
rs711823
rs711824
rs6710290
rs17626597
rs9288060
rs12994342
rs2705762
rs56741462
rs79581263
rs72912376
rs77072785
rs147856083
rs900978
rs10172965
rs2529664
rs4675416
rs76667426
rs6715781
rs75238014
rs17309042
rs113937021
rs768090
rs6728870
rs12694085
rs13421357
rs116574268
rs12624138
rs34376060
rs11902471
rs115891916
rs10166172
rs111405075
rs62182573
rs16847917
rs75719406
rs9288452
rs143533648
rs7568263
rs75380411
rs1179732
rs1468860
rs76900548
rs10195718
rs7588046
rs1367237
rs348980
rs11885004
rs1348425
rs6751024
rs10933094
rs66731500
rs11687391
rs11887733
rs13072188
rs71306184
rs7639269
rs114999789
rs2729257
rs3907299
rs62238243
rs11921770
rs79431181
rs547519451
rs749993
rs3772343
rs10510213
rs74684724
rs17042376
rs2729290
rs80080261
rs11129074
rs3856839
rs115840801
rs17018137
rs9823500
rs12631108
rs6442751
rs141039930
rs2324439
rs1561073
rs73125070
rs2117870
rs71306047
rs71308132
rs13069830
rs3806660
rs12107870
rs10510488
rs2335428
rs35907034
rs2335429
rs9826624
rs79478237
rs13314219
rs17695097
rs9846925
rs17666612
rs1569237
rs74592202
rs3796182
rs17038439
rs77047799
rs6446220
rs55965068
rs151253010
rs13093404
rs1167243
rs73077440
rs72870490
rs894883
rs755315
rs75541095
rs13095141
rs9841239
rs180994
rs241673
rs73836148
rs147473367
rs829523
rs4487237
rs6776226
rs264711
rs4577484
rs72626930
rs73100396
rs59816011
rs142018417
rs145185125
rs73834808
rs9871910
rs76707409
rs10049283
rs73104644
rs114749669
rs76994760
rs11712577
rs7611165
rs6775063
rs11914972
rs73114130
rs10865659
rs141332100
rs1105112
rs149608416
rs9832870
rs1455824
rs150649967
rs67596094
rs62259051
rs1464791
rs74385963
rs7624752
rs7622355
rs17020167
rs9846153
rs6804845
rs77966511
rs1448612
rs17027938
rs2028088
rs9863011
rs78726321
rs145829019
rs1581049
rs56360275
rs2196083
rs138460526
rs73136665
rs616597
rs28432904
rs9845309
rs62262334
rs11715159
rs934673
rs9879161
rs55987847
rs2733394
rs75901968
rs75653226
rs62266298
rs76373676
rs4368499
rs116782187
rs72951935
rs12695341
rs1521298
rs140205901
rs36049541
rs6805068
rs10513021
rs6439689
rs138961417
rs150846490
rs744956
rs1871993
rs1868172
rs4683829
rs57525460
rs6807369
rs78305348
rs79577813
rs78789980
rs1840667
rs9682174
rs1824056
rs35973239
rs77961352
rs12492932
rs11928465
rs10936513
rs9873320
rs1511592
rs6763243
rs148313290
rs6774494
rs16853739
rs17559919
rs13094827
rs16833321
rs139145982
rs73048118
rs28712672
rs17531088
rs10936824
rs6808978
rs6792140
rs6804866
rs9820897
rs7614793
rs2710938
rs576378
rs12696505
rs1558910
rs73885807
rs7614803
rs115377348
rs1479935
rs55869539
rs74781163
rs114812793
rs904881
rs7628703
rs79522278
rs10000012
rs13121833
rs62286188
rs1990473
rs10009735
rs10213127
rs224001
rs6811193
rs115759606
rs35796399
rs4626196
rs207689
rs6414773
rs677198
rs517903
rs7661113
rs4361373
rs10028665
rs58535886
rs73243633
rs1007189
rs1548171
rs2048510
rs7664851
rs13114493
rs16883941
rs6842641
rs12331332
rs117764599
rs6848609
rs1511855
rs12650487
rs114887267
rs78825025
rs529
rs77696252
rs4861023
rs78918623
rs11724347
rs6817203
rs1524674
rs1524675
rs861422
rs12650381
rs1441075
rs4865247
rs73244717
rs343523
rs72644680
rs10017044
rs6829758
rs10032765
rs1456835
rs1435431
rs72864015
rs61503049
rs12647691
rs2903652
rs113017634
rs781439
rs7679837
rs13142585
rs4693246
rs187739648
rs11946557
rs6849425
rs114242667
rs56366047
rs4359907
rs77183023
rs2567374
rs17030316
rs73833415
rs2659510
rs2659511
rs7694698
rs10015876
rs56016763
rs12233715
rs4956219
rs2901132
rs72711824
rs73002491
rs6820378
rs6824568
rs115897473
rs11100678
rs7672415
rs141451467
rs75539234
rs992256
rs992257
rs13144151
rs10032216
rs4627841
rs113713800
rs9998987
rs17037201
rs2049252
rs77894683
rs7697419
rs142201372
rs55973662
rs55824078
rs67846163
rs11942381
rs3805169
rs3805170
rs3805171
rs115044009
rs1903534
rs17066271
rs2715539
rs149313677
rs13140529
rs7683678
rs11939444
rs2715502
rs80200692
rs62332704
rs12233749
rs6854517
rs72715462
rs13130442
rs6817746
rs11934959
rs17805897
rs2124084
rs17184484
rs17244695
rs10034664
rs6856771
rs6833972
rs35084343
rs7658791
rs12500885
rs6552520
rs6552521
rs13127939
rs17307191
rs116111115
rs6552549
rs2056044
rs13107775
rs75742014
rs72703974
rs59085716
rs73874602
rs2671895
rs78646698
rs576264
rs77659301
rs73032754
rs6873250
rs56012786
rs78089211
rs7719895
rs293099
rs17694297
rs17821528
rs2921570
rs146571249
rs3798089
rs339439
rs111831915
rs2355259
rs269876
rs269877
rs1389855
rs10046010
rs4291024
rs76788846
rs72743502
rs7718659
rs13167430
rs13187485
rs10940925
rs57557269
rs60607188
rs77518811
rs7720468
rs7720376
rs7724601
rs76721976
rs7724768
rs2973080
rs76371805
rs149692715
rs4441882
rs115910454
rs72752187
rs2961800
rs12514280
rs10075249
rs3776725
rs73118761
rs34797353
rs34011043
rs7703420
rs4590167
rs4279318
rs115819415
rs17787228
rs455742
rs11750325
rs72778513
rs10070770
rs67989935
rs72776085
rs323752
rs16903178
rs1659070
rs137934370
rs146765340
rs150468825
rs6868587
rs332549
rs26719
rs6895635
rs3936594
rs2973154
rs1026232
rs78713475
rs72777705
rs6886092
rs62366664
rs76680592
rs7729670
rs12514961
rs409126
rs12514805
rs252703
rs2859
rs73215181
rs13186912
rs188169091
rs1968362
rs1948429
rs2016802
rs7721374
rs6894915
rs35955666
rs139637871
rs17391210
rs4836064
rs72792924
rs17153632
rs326019
rs112046293
rs144580855
rs75147316
rs73339263
rs248099
rs34250885
rs17603973
rs3853513
rs17166607
rs17659254
rs80146670
rs7725364
rs55743931
rs116351680
rs248628
rs420150
rs139404542
rs1036173
rs10434712
rs10434720
rs693104
rs2443517
rs7716172
rs6897840
rs1647593
rs11957223
rs7716407
rs6891978
rs13172797
rs11745795
rs17056207
rs6556365
rs6556405
rs193261336
rs114509761
rs11135182
rs10056554
rs75741247
rs9313999
rs142528468
rs6556778
rs7727801
rs11951196
rs72809523
rs74399534
rs12521292
rs1450617
rs10075108
rs139215936
rs59522552
rs139130402
rs6884816
rs6884689
rs72829394
rs62383319
rs7707709
rs27871
rs17560633
rs959461
rs4867966
rs74336600
rs2200934
rs6556223
rs78460352
rs17259991
rs9405471
rs72840554
rs150762244
rs9405472
rs114555062
rs2012025
rs528541783
rs115720911
rs12205883
rs80156790
rs1892453
rs1885203
rs34314184
rs6904962
rs6904983
rs6915822
rs1475344
rs7765341
rs2294265
rs2294264
rs16881067
rs187132332
rs493024
rs35446194
rs1471205
rs41540117
rs1050276
rs820086
rs73746495
rs9349063
rs7755429
rs13204569
rs80355264
rs7756267
rs62397038
rs9357277
rs6931131
rs1699003
rs9472678
rs73470884
rs9296528
rs12528705
rs114166972
rs116355569
rs62405389
rs113696283
rs10948615
rs4090367
rs2580017
rs72899402
rs1750961
rs6937928
rs1326560
rs62417175
rs17830227
rs12663722
rs9294678
rs2812166
rs1378133
rs1407269
rs518558
rs518347
rs9351861
rs9350434
rs12205747
rs12192489
rs4265000
rs78700003
rs62449358
rs72921310
rs62443711
rs2251613
rs2064832
rs9345056
rs55738043
rs4424056
rs4291077
rs11757892
rs471348
rs220949
rs7744255
rs211193
rs4368817
rs151201882
rs13218404
rs1884185
rs196957
rs546327
rs2797366
rs2247210
rs72951689
rs17773701
rs9322730
rs12204384
rs9386657
rs1337332
rs12525019
rs12202612
rs117946810
rs9385221
rs80080795
rs10484593
rs17751552
rs12524116
rs1414751
rs12524732
rs1934798
rs62431919
rs9322155
rs7750814
rs58450883
rs7750874
rs34404125
rs117566016
rs117305254
rs113911461
rs114369981
rs11751919
rs11964205
rs9346983
rs72571681
rs3800926
rs117564477
rs12154868
rs17550944
rs3807829
rs12702725
rs17333262
rs117937350
rs17528568
rs4721001
rs36039219
rs1526560
rs12699256
rs140037777
rs12699617
rs1431519
rs73054560
rs76397370
rs10239570
rs1029718
rs17169204
rs13232015
rs17141652
rs11981357
rs9655175
rs57424418
rs2893079
rs2521227
rs16873668
rs17306270
rs16873826
rs916845
rs28609543
rs77136885
rs17151781
rs7793552
rs3801816
rs13231645
rs11772770
rs6970730
rs12701061
rs11764338
rs80213543
rs3890242
rs73117527
rs10229055
rs10229531
rs17768753
rs76272308
rs6974522
rs17171540
rs11767080
rs57694192
rs74814992
rs78825851
rs7785491
rs801208
rs16868546
rs6460315
rs76869949
rs12669404
rs17145054
rs3113081
rs1027381
rs6950647
rs115776029
rs35274616
rs2006810
rs28673085
rs112099307
rs9731
rs73400989
rs1429538
rs2564443
rs2188509
rs4357216
rs764454
rs764453
rs11772727
rs73232609
rs10235907
rs76972281
rs376745825
rs13240772
rs7799753
rs2528892
rs10499984
rs2253478
rs10249234
rs6950442
rs11770602
rs1405865
rs79679457
rs3729629
rs6945951
rs594042
rs78264209
rs3757795
rs17867725
rs6467108
rs951111
rs147687830
rs6974416
rs10239950
rs73155759
rs118123124
rs2633359
rs357373
rs73157989
rs7796289
rs367187
rs1635349
rs11973426
rs74475547
rs79575361
rs13239405
rs851832
rs2708239
rs2906288
rs3735160
rs10251135
rs1735094
rs73154468
rs78809768
rs17749622
rs17066961
rs2251863
rs73658208
rs13259195
rs75969868
rs7837007
rs117368548
rs2410029
rs2410187
rs117225291
rs10110697
rs10111516
rs17475044
rs17675226
rs17582739
rs10100288
rs36033691
rs2237830
rs17589720
rs2717719
rs17596328
rs80207364
rs7815682
rs13252421
rs10101032
rs28428748
rs6995621
rs7824498
rs7816179
rs13258346
rs17056267
rs6998306
rs1481747
rs72630922
rs2729973
rs16881917
rs12547201
rs366098
rs71515712
rs17334651
rs239462
rs150773120
rs77142051
rs2980804
rs35122483
rs4873560
rs7014019
rs6474051
rs13275601
rs13259484
rs874777
rs73240850
rs4576458
rs4262355
rs16939265
rs4143528
rs4461883
rs13251222
rs4559200
rs74623300
rs656153
rs216982
rs160419
rs2054805
rs12550803
rs149770151
rs147562577
rs144306835
rs6996947
rs3134173
rs13277582
rs6468988
rs1460572
rs1979451
rs62512794
rs7838589
rs892246
rs7822610
rs10505193
rs800540
rs9297550
rs57334486
rs2464582
rs28582528
rs77303683
rs780329
rs61560546
rs2244885
rs12543485
rs143081522
rs73712228
rs7821852
rs7843467
rs182469517
rs117970388
rs2992835
rs2297083
rs10974648
rs10815034
rs117792726
rs2804297
rs79564910
rs7025147
rs4741638
rs41314207
rs3793504
rs7032394
rs10965323
rs7852409
rs142199771
rs7032549
rs111865370
rs10814699
rs10974042
rs533520
rs12554821
rs722046
rs7866318
rs13292114
rs2930734
rs3005759
rs1332910
rs13287364
rs7872167
rs7849357
rs10815947
rs16929976
rs13299412
rs74392425
rs443042
rs10738341
rs75639787
rs17818373
rs7031343
rs10961294
rs10961466
rs34561351
rs10810242
rs12337452
rs7856832
rs79988061
rs3008713
rs75347570
rs4961636
rs4961637
rs72710796
rs72710797
rs72712837
rs4961667
rs10962324
rs76217447
rs7035303
rs10756772
rs10733317
rs7045418
rs7045767
rs146011856
rs67344794
rs7038607
rs10810957
rs4961654
rs74355761
rs36020115
rs10966219
rs148036303
rs80303175
rs17771607
rs1329357
rs10757493
rs3118273
rs541805
rs10967236
rs13288915
rs10967513
rs10967514
rs12554157
rs10812458
rs10491886
rs28472295
rs10491885
rs10968633
rs435374
rs7867847
rs7847531
rs4255220
rs10738977
rs2498440
rs4493966
rs12344426
rs11142753
rs7021291
rs10511999
rs76815600
rs76024912
rs17197465
rs72740178
rs7029483
rs138915428
rs10115988
rs10124984
rs10867442
rs1328501
rs111871204
rs2576363
rs78146237
rs1337686
rs77457770
rs141621217
rs925222
rs111925396
rs61996262
rs10978666
rs4131385
rs74947777
rs12342779
rs117038283
rs12379198
rs13291802
rs72769715
rs10818673
rs3861867
rs77282324
rs60603539
rs4266768
rs17149885
rs4880908
rs964291
rs192636431
rs77221260
rs12413180
rs353184
rs11254854
rs117578709
rs143335135
rs1268895
rs57090039
rs2388747
rs17143959
rs4747801
rs2765406
rs2646395
rs72775272
rs2657506
rs17267324
rs12249678
rs6602137
rs2017681
rs66906877
rs4466724
rs3818672
rs77268214
rs2480290
rs945583
rs10763963
rs11009591
rs2077456
rs4111346
rs11204267
rs61843411
rs116318119
rs80236440
rs77478325
rs3858144
rs117819417
rs780675
rs7085781
rs10762688
rs11001587
rs164241
rs74626765
rs11192921
rs72831914
rs2420187
rs2465116
rs4917743
rs112786781
rs17279997
rs72812912
rs4622188
rs80098826
rs11196289
rs808249
rs75168791
rs34789933
rs35934560
rs855926
rs181611
rs117254235
rs7095106
rs138667882
rs1343024
rs12355287
rs10788144
rs7090018
rs10788253
rs9423266
rs10902939
rs117558066
rs56380078
rs7084480
rs3829195
rs61862875
rs1655178
rs4494241
rs75597625
rs145853596
rs12801271
rs4930002
rs7103309
rs10742177
rs4758350
rs4279991
rs4430495
rs61881894
rs1562782
rs1493961
rs72858657
rs10734220
rs72868214
rs55748057
rs71488717
rs12280725
rs533824
rs148185902
rs11825821
rs11031594
rs11601923
rs7122389
rs80269603
rs904549
rs1512355
rs12222226
rs186799071
rs4282970
rs141713581
rs3907352
rs3750925
rs7939515
rs7101891
rs4619163
rs61903497
rs57159512
rs2510665
rs642389
rs17549007
rs11826121
rs17759502
rs1836882
rs117830402
rs72972727
rs515494
rs11211822
rs1216592
rs117650464
rs4403771
rs61913442
rs1878535
rs74586883
rs1878536
rs4937833
rs2852789
rs238911
rs118052391
rs1633535
rs672901
rs61908546
rs1784965
rs61897620
rs1791916
rs17471477
rs76241754
rs4936356
rs11216403
rs59533604
rs55871712
rs10893347
rs1784336
rs73033889
rs145943239
rs12291238
rs6590248
rs61039638
rs11221322
rs4936076
rs73569145
rs11222462
rs2442104
rs2458784
rs1527773
rs78105685
rs10894451
rs56361772
rs12272413
rs144090593
rs7950688
rs12804787
rs10444323
rs11611231
rs7300829
rs16907438
rs7306809
rs12582396
rs2160728
rs7979036
rs139380943
rs10492190
rs78191848
rs2048603
rs614388
rs4477486
rs12825178
rs75782577
rs10505890
rs117844721
rs17496610
rs11047322
rs2686332
rs75595777
rs7966441
rs7974787
rs2678120
rs6582431
rs6582432
rs1548518
rs12813049
rs76776452
rs4758859
rs7131721
rs7489144
rs2870830
rs4913302
rs6582073
rs4760820
rs78674406
rs61924334
rs76669310
rs113680402
rs117111402
rs17758841
rs10779064
rs111655193
rs78601602
rs704076
rs704077
rs74940030
rs7980592
rs7960822
rs61745943
rs17020060
rs574847
rs451906
rs12231745
rs4762359
rs10507082
rs4762416
rs61933380
rs12304817
rs9989002
rs10778228
rs11113432
rs7979028
rs75181918
rs7958130
rs75265082
rs17848835
rs56065235
rs35025007
rs1981937
rs4767183
rs1248046
rs2114667
rs176265
rs10744435
rs78477029
rs378730
rs77219061
rs10848064
rs11147242
rs7314723
rs11147243
rs13378194
rs2504210
rs1869800
rs9540647
rs9540648
rs75300170
rs117357821
rs10492573
rs1535575
rs115208494
rs12868285
rs9316667
rs9527137
rs73206609
rs17056657
rs502140
rs139729476
rs73510014
rs117796158
rs1892351
rs1892350
rs61951476
rs17070741
rs10507767
rs146199564
rs35228636
rs1413133
rs116537724
rs1937074
rs9564765
rs2025675
rs74933469
rs2025673
rs12873664
rs77378844
rs9564795
rs117742454
rs73215214
rs117006461
rs17088358
rs9572785
rs340528
rs12430849
rs17089081
rs340530
rs9572995
rs79378680
rs9592834
rs11842858
rs141705164
rs2325608
rs117236264
rs12583581
rs4884046
rs496742
rs9544846
rs9531617
rs7139799
rs72630623
rs377266
rs17634174
rs150742499
rs7985683
rs12871876
rs8001981
rs8001985
rs80251624
rs6491300
rs79226554
rs9556625
rs61968184
rs2134214
rs7986370
rs9518078
rs4772531
rs2699347
rs7987396
rs72649393
rs4406935
rs9555229
rs9520037
rs117336412
rs9558800
rs9559749
rs4982348
rs7152823
rs11623233
rs60729716
rs117524571
rs55984155
rs144604685
rs2614517
rs12892350
rs17490061
rs12435277
rs17532395
rs76571232
rs8019866
rs983833
rs41383744
rs1277623
rs11624518
rs187040624
rs2300843
rs2300844
rs8017203
rs118140829
rs8003317
rs117708348
rs56097754
rs243286
rs117277815
rs10134006
rs12147074
rs7145208
rs2183276
rs12590973
rs10498318
rs10145763
rs35736442
rs149645661
rs1367032
rs79120470
rs17106029
rs61989487
rs17106216
rs761678
rs10483534
rs8004701
rs8019063
rs2415850
rs1572390
rs1959363
rs17549139
rs72669158
rs17549160
rs1235
rs116330520
rs78665921
rs117268922
rs10140574
rs12590089
rs4901526
rs1007151
rs1950314
rs146707062
rs8014449
rs79014646
rs56098741
rs959916
rs117630072
rs116861567
rs8014901
rs12587612
rs2535905
rs2535904
rs72729686
rs116848911
rs73326050
rs73326053
rs2293813
rs1010576
rs2209890
rs11627874
rs117203921
rs17115706
rs145121455
rs2225384
rs78469519
rs2150299
rs1383776
rs28469393
rs2401726
rs243229
rs1028722
rs144051582
rs78355844
rs79991251
rs2282273
rs11850703
rs8019512
rs11626146
rs7359157
rs112462703
rs138047669
rs11623748
rs17101404
rs941953
rs56336241
rs12437479
rs8023517
rs74842466
rs2947253
rs12917416
rs11636118
rs138051377
rs35636169
rs10518869
rs2219097
rs76344078
rs12592712
rs2111014
rs11858026
rs4923729
rs62002369
rs62045811
rs1498421
rs10852005
rs16965835
rs1402118
rs28672170
rs28445470
rs12915489
rs12442595
rs11635056
rs994139
rs12909575
rs72741633
rs28459339
rs35539490
rs2255997
rs113290496
rs8041596
rs4776771
rs4776293
rs117130911
rs4356423
rs6494785
rs6494829
rs117266083
rs12911291
rs11631291
rs147562047
rs60305148
rs9920771
rs7496513
rs139658622
rs11072598
rs12902898
rs112234533
rs28534698
rs12905641
rs7182051
rs1991669
rs11636757
rs57812050
rs566229369
rs34297582
rs151278640
rs138012945
rs2074585
rs10520705
rs60127975
rs2570594
rs17501032
rs8040753
rs72633209
rs10162971
rs10163091
rs11073466
rs147391468
rs139078235
rs12902188
rs8025140
rs12902304
rs34753049
rs62025535
rs649034
rs8034396
rs4965092
rs1822170
rs74033914
rs4965040
rs111797022
rs58405597
rs111750676
rs12901469
rs35584831
rs117930349
rs8054023
rs112217583
rs2534769
rs2110342
rs117317871
rs118032850
rs1871258
rs11077139
rs4786989
rs117600825
rs4511556
rs8059817
rs3862445
rs4327066
rs881900
rs7499729
rs764679
rs190345
rs249276
rs11859033
rs28674780
rs12599162
rs75675981
rs117140240
rs74905426
rs13338978
rs146623967
rs149665482
rs117787168
rs8061957
rs3104751
rs3112565
rs11075551
rs12596139
rs8057929
rs6500186
rs55684790
rs59161350
rs72802055
rs75846557
rs4371171
rs74624084
rs76175709
rs34626151
rs16965863
rs79919357
rs8053553
rs74378829
rs16967711
rs12930560
rs6498986
rs12918618
rs4377158
rs117024143
rs16958507
rs16971114
rs77193120
rs4788697
rs62052381
rs7201972
rs12921483
rs57112937
rs79231576
rs407490
rs59478517
rs57639192
rs12926541
rs7204919
rs13329848
rs2738692
rs17776822
rs12446617
rs56135831
rs148984946
rs8051649
rs8051054
rs75151429
rs1396702
rs4641754
rs28470287
rs28580467
rs141827902
rs16952455
rs11646398
rs59698893
rs1401202
rs8046832
rs189163196
rs4783257
rs113460564
rs16958616
rs16958619
rs11646019
rs9319574
rs7195150
rs9940464
rs79131725
rs56824466
rs117648722
rs148089146
rs16942616
rs117052270
rs28689480
rs61739713
rs216195
rs1885986
rs7405550
rs7221936
rs7219473
rs12940146
rs2058173
rs7208058
rs79470314
rs8067491
rs11871099
rs4796791
rs16953941
rs7222452
rs56700904
rs2938144
[truncated: 203 more rows]

## Sheet: Supplementary_Data_8
Data on the four estimated PRSs
id	diagnostic	Global PRSSZ	HARs PRSSZ	FB-HARs PRSSZ	AB-HARs PRSSZ
11658	2	-200.656	-5.24153	-0.619214	-0.383189
12094	2	-199.456	-5.24445	-0.516954	-0.39445
4207	2	-199.069	-5.02357	-0.429863	-0.472396
13226	2	-199.742	-5.53211	-0.481038	-0.395992
25313	2	-200.213	-5.45879	-0.548076	-0.404282
19839	2	-198.893	-5.16314	-0.437469	-0.472218
14468	2	-200.907	-5.15059	-0.483048	-0.347479
33427	2	-199.295	-5.23948	-0.458245	-0.351925
16980	2	-200.188	-5.24502	-0.477051	-0.375012
9719	2	-201.133	-5.70384	-0.587846	-0.405735
31476	2	-198.748	-5.48747	-0.559201	-0.489406
13205	2	-199.906	-5.69549	-0.541798	-0.399691
30067	2	-200.122	-5.36713	-0.500981	-0.399568
33072	2	-201.846	-5.39189	-0.487388	-0.373483
89531	2	-200.92	-5.72082	-0.558049	-0.462734
23869	2	-201.769	-5.42274	-0.561142	-0.402294
88830	2	-200.027	-5.39792	-0.489957	-0.439926
12667	2	-199.441	-4.96005	-0.490196	-0.368572
7873	2	-200.392	-5.28397	-0.484618	-0.429001
37607	2	-200.832	-5.21271	-0.499487	-0.388063
90088	2	-198.9	-5.25701	-0.508813	-0.424232
27747	2	-200.489	-5.40762	-0.496801	-0.412043
19717	2	-199.893	-5.32791	-0.494866	-0.433156
30002	2	-201.028	-5.404	-0.585135	-0.397787
28902	2	-201.125	-5.5519	-0.560247	-0.440653
15808	2	-200.271	-5.58531	-0.568703	-0.414453
36636	2	-200.774	-5.31385	-0.466012	-0.503872
60799	2	-199.371	-5.1503	-0.506029	-0.444733
91861	2	-200.394	-5.31825	-0.509927	-0.44038
200113	2	-199.333	-5.84294	-0.540517	-0.424403
200177	2	-199.959	-5.44613	-0.556591	-0.377433
22209	2	-199.973	-5.60116	-0.55943	-0.406551
13627	2	-201.54	-5.01973	-0.424048	-0.422257
200147	2	-201.281	-5.6492	-0.472049	-0.472309
24251	2	-200.22	-5.43221	-0.51321	-0.457438
88002	2	-199.958	-5.34936	-0.484538	-0.331295
200152	2	-197.525	-5.12035	-0.511683	-0.439583
22267	2	-199.576	-5.36133	-0.531606	-0.43387
86837	2	-198.675	-5.49825	-0.594367	-0.452486
600997	2	-200.649	-5.27205	-0.539379	-0.367407
600932	2	-200.322	-5.53431	-0.560842	-0.447694
600385	2	-200.468	-5.24881	-0.550742	-0.3472
600838	2	-201.078	-5.20656	-0.519057	-0.346823
601010	2	-200.661	-5.5693	-0.493259	-0.372382
601032	2	-200.252	-5.48684	-0.508017	-0.460981
600895	2	-199.101	-5.2351	-0.389971	-0.431251
601030	2	-199.714	-5.64764	-0.552065	-0.461609
601021	2	-201.433	-5.44407	-0.510563	-0.336205
600198	2	-200.183	-5.25791	-0.528398	-0.366659
600907	2	-197.795	-5.28597	-0.523977	-0.407613
600896	2	-200.279	-5.25589	-0.50846	-0.461142
601033	2	-202.459	-5.54979	-0.515872	-0.444364
601029	2	-199.717	-5.52569	-0.527943	-0.408811
600944	2	-198.822	-5.43736	-0.502041	-0.348113
600976	2	-200.058	-5.18472	-0.516227	-0.42702
600875	2	-200.919	-5.68109	-0.493356	-0.412993
600480	2	-198.725	-5.23735	-0.557322	-0.374366
600749	2	-198.457	-5.57131	-0.508311	-0.489085
601081	2	-200.595	-5.35386	-0.517809	-0.395738
600604	2	-199.605	-5.22383	-0.554145	-0.457836
600628	2	-198.733	-5.52809	-0.548849	-0.385401
601083	2	-200.198	-5.2097	-0.555036	-0.388003
600565	2	-201.588	-5.37261	-0.594635	-0.349358
27351	2	-201.381	-5.48282	-0.48833	-0.494273
600388	2	-201.186	-5.43558	-0.535011	-0.477171
600848	2	-200.61	-5.456	-0.468743	-0.414728
600790	2	-200.186	-5.64088	-0.554613	-0.38133
600789	2	-200.991	-5.61356	-0.570322	-0.397077
600673	2	-200.05	-5.46099	-0.589695	-0.427919
600900	2	-201.392	-5.48213	-0.617029	-0.409513
1011	2	-200.242	-5.13657	-0.577272	-0.399578
23981	2	-199.508	-5.3642	-0.534533	-0.423913
22396	2	-200.318	-5.67207	-0.487018	-0.469513
21411	2	-200.507	-5.44923	-0.50296	-0.432675
14099	2	-199.273	-5.18977	-0.516956	-0.352319
1425	2	-199.871	-5.33203	-0.482545	-0.427364
12196	2	-201.054	-5.21613	-0.51256	-0.44424
27840	2	-198.085	-4.91542	-0.545582	-0.432733
4120	2	-200.545	-5.74648	-0.468531	-0.486018
27393	2	-199.965	-5.6278	-0.586752	-0.38999
12331	2	-201.021	-5.62806	-0.585263	-0.385316
14687	2	-197.545	-5.05701	-0.481129	-0.441942
25864	2	-200.526	-5.53936	-0.56042	-0.425925
30813	2	-198.743	-5.47904	-0.565981	-0.35217
31540	2	-198.936	-5.29219	-0.527966	-0.38816
600818	2	-199.419	-5.20688	-0.531987	-0.341346
20947	2	-200.396	-5.56096	-0.486246	-0.414697
600483	2	-200.628	-5.6378	-0.566015	-0.43198
91330	2	-201.911	-5.14303	-0.520175	-0.405338
105639	2	-199.581	-5.6925	-0.542832	-0.426724
89651	2	-201.605	-5.8894	-0.601447	-0.424287
13873	2	-200.068	-5.37494	-0.462962	-0.500518
600124	2	-199.965	-5.29474	-0.482389	-0.369928
29796	2	-200.888	-5.78391	-0.623274	-0.500666
600566	2	-201.161	-5.10869	-0.511037	-0.398614
200184	2	-201.287	-5.21537	-0.456428	-0.4679
600672	2	-198.149	-5.42974	-0.518886	-0.428687
600547	2	-201.474	-5.33069	-0.470056	-0.386762
10374	2	-197.765	-5.45111	-0.576441	-0.406805
601058	2	-200.266	-5.63475	-0.538262	-0.424295
600851	2	-200.141	-5.34972	-0.505706	-0.457239
600830	2	-198.717	-5.62184	-0.541322	-0.397688
22795	2	-199.295	-5.40523	-0.484073	-0.357472
20360	2	-199.77	-5.40417	-0.491351	-0.43966
13814	2	-201.38	-5.38165	-0.545336	-0.412781
28333	2	-200.483	-5.3942	-0.575805	-0.408311
25142	2	-201.458	-5.43289	-0.511995	-0.397656
24640	2	-201.035	-5.43081	-0.508207	-0.415754
600784	2	-198.334	-5.49636	-0.569062	-0.424398
31591	2	-200.017	-5.46633	-0.552227	-0.426782
17453	2	-201.68	-5.51876	-0.495005	-0.45418
600537	2	-199.194	-5.33592	-0.55016	-0.411673
27061	2	-201.52	-5.50853	-0.572926	-0.397037
600858	2	-200.936	-5.28569	-0.500383	-0.404944
601053	2	-201.289	-5.22698	-0.50229	-0.40663
200176	2	-199.15	-5.56668	-0.418464	-0.377143
24970	2	-198.136	-5.44686	-0.495364	-0.379156
601245	2	-199.998	-5.25028	-0.498817	-0.42548
90378	2	-198.89	-5.27327	-0.507389	-0.406128
600742	2	-199.604	-5.51622	-0.573882	-0.469643
601195	2	-200.31	-5.10389	-0.458738	-0.408879
600726	2	-200.187	-5.78802	-0.508397	-0.429044
601220	2	-199	-5.56582	-0.567115	-0.386045
7651	2	-199.831	-5.18202	-0.53442	-0.405828
600897	2	-199.703	-5.64491	-0.61429	-0.453255
200158	2	-199.262	-5.55498	-0.51842	-0.402897
600638	2	-199.949	-5.65006	-0.501366	-0.392185
600859	2	-201.538	-5.41609	-0.52628	-0.466709
50097	1	-198.973	-5.74895	-0.492037	-0.441926
50102	1	-201.344	-5.12163	-0.597634	-0.320666
50104	1	-199.712	-5.26552	-0.549709	-0.440851
50106	1	-200.362	-5.43749	-0.5236	-0.425955
50107	1	-203.385	-5.37788	-0.509457	-0.473316
50057	1	-200.492	-5.63355	-0.546732	-0.442431
86570	1	-201.54	-5.45266	-0.523833	-0.40718
88010	1	-198.354	-5.08812	-0.527477	-0.445925
86803	1	-202.828	-5.59198	-0.485374	-0.395596
88389	1	-201.847	-5.37894	-0.503907	-0.388731
87548	1	-201.64	-5.64239	-0.55082	-0.45131
87328	1	-201.578	-5.44008	-0.550782	-0.413593
87693	1	-200.68	-5.39349	-0.544464	-0.472477
87385	1	-199.057	-5.28762	-0.476859	-0.433047
87411	1	-201.791	-5.59432	-0.572131	-0.436924
87410	1	-201.105	-5.34869	-0.570483	-0.398398
86454	1	-201.1	-5.25022	-0.479143	-0.395294
88680	1	-202.278	-5.5648	-0.52461	-0.399748
88681	1	-200.198	-5.2364	-0.543066	-0.43014
88964	1	-202.218	-5.32911	-0.558515	-0.472308
88682	1	-198.856	-5.44294	-0.522205	-0.408454
88683	1	-200.353	-5.4891	-0.568355	-0.433012
88876	1	-200.49	-5.51314	-0.507367	-0.427005
87402	1	-202.6	-5.65592	-0.591066	-0.494152
90457	1	-201.156	-5.5638	-0.52602	-0.43458
90744	1	-199.288	-5.59053	-0.563693	-0.402848
90593	1	-202.559	-5.65933	-0.47613	-0.372752
90682	1	-201.394	-5.39711	-0.561704	-0.404588
90338	1	-201.669	-5.39247	-0.533706	-0.444322
90636	1	-200.582	-5.26071	-0.481075	-0.413886
94576	1	-201.422	-5.67529	-0.478965	-0.543809
200027	1	-199.871	-5.08689	-0.536093	-0.46984
90761	1	-202.017	-5.72232	-0.507871	-0.403946
89549	1	-201.956	-5.21767	-0.512147	-0.338351
91445	1	-199.112	-5.46425	-0.544483	-0.455261
200021	1	-201.941	-5.46858	-0.566629	-0.43706
90683	1	-199.894	-5.39788	-0.53824	-0.442277
200025	1	-202.329	-5.42874	-0.501547	-0.412451
92063	1	-201.444	-5.56283	-0.528345	-0.420742
200026	1	-200.431	-5.53756	-0.480223	-0.420024
92176	1	-199.338	-5.09309	-0.553521	-0.421676
91867	1	-201.416	-5.36592	-0.570151	-0.386397
91965	1	-202.602	-5.6003	-0.495119	-0.408867
88119	1	-202.497	-5.42172	-0.536026	-0.430581
600578	1	-201.761	-5.55157	-0.462676	-0.410028
600130	1	-202.03	-5.39334	-0.559835	-0.41379
600777	1	-201.027	-5.54801	-0.496979	-0.429088
601040	1	-198.725	-5.31292	-0.492388	-0.414379
600460	1	-201.354	-5.61566	-0.458773	-0.444363
600627	1	-200.833	-5.42416	-0.491233	-0.420405
600477	1	-200.089	-5.22446	-0.482658	-0.369005
600985	1	-199.981	-5.78433	-0.540812	-0.443431
600612	1	-202.021	-5.55666	-0.553399	-0.447693
600888	1	-202.22	-5.30249	-0.532699	-0.379942
601063	1	-201.291	-5.49492	-0.51644	-0.492347
601070	1	-201.149	-5.19678	-0.532929	-0.395545
601091	1	-204.046	-5.77644	-0.604955	-0.467233
600530	1	-201.648	-5.39143	-0.552462	-0.404409
600466	1	-200.762	-5.22119	-0.393819	-0.416141
600577	1	-200.323	-5.61338	-0.437245	-0.470847
200258	1	-200.023	-5.37903	-0.487008	-0.422579
600467	1	-200.677	-5.38262	-0.393633	-0.487805
600519	1	-201.521	-5.4489	-0.565413	-0.484316
600718	1	-202.156	-5.57507	-0.599711	-0.428046
600890	1	-201.547	-5.65122	-0.547141	-0.408455
601180	1	-202.579	-5.57266	-0.517333	-0.378195
600697	1	-200.096	-5.21368	-0.47044	-0.410297
601228	1	-201.183	-5.35625	-0.552628	-0.415424
601136	1	-201.387	-5.49534	-0.433879	-0.471892
601246	1	-200.521	-5.75731	-0.589991	-0.412898
600891	1	-199.257	-5.39315	-0.509525	-0.415807
600885	1	-202.416	-5.40818	-0.484781	-0.359873
600876	1	-204.148	-5.36215	-0.629184	-0.424313
601215	1	-201.279	-5.23864	-0.597482	-0.41705
601190	1	-200.738	-5.32806	-0.482811	-0.411689
50030	1	-201.635	-5.43448	-0.538535	-0.391822
50043	1	-200.137	-5.45623	-0.533157	-0.476507
50040	1	-201.767	-5.20734	-0.511672	-0.438034
50009	1	-201.544	-5.45888	-0.464363	-0.455188
40919	1	-201.946	-5.41367	-0.539315	-0.508967
90463	1	-202.214	-5.48833	-0.613819	-0.446315
90640	1	-199.726	-5.69808	-0.500183	-0.432928
200017	1	-197.508	-5.13305	-0.553429	-0.399946
88052	1	-201.93	-5.10561	-0.487568	-0.432055
86898	1	-201.794	-5.61327	-0.658578	-0.427352
90641	1	-202.76	-5.47561	-0.456167	-0.429802
87412	1	-200.731	-5.15859	-0.504789	-0.402131
88652	1	-202.898	-5.47041	-0.530517	-0.452334
88813	1	-201.855	-5.40152	-0.524	-0.462097
88965	1	-201.677	-5.26731	-0.583887	-0.428086
87325	1	-201.037	-5.28951	-0.510951	-0.368682
90635	1	-200.871	-5.5785	-0.576781	-0.388065
77055	1	-201.748	-5.76194	-0.484406	-0.382869
200024	1	-202.398	-5.38184	-0.543675	-0.364619
92002	1	-200.904	-5.59255	-0.505266	-0.456871
601025	1	-203.42	-5.47022	-0.525542	-0.447568
92891	1	-199.244	-5.23349	-0.537408	-0.395963
600461	1	-200.61	-5.6825	-0.517908	-0.376102
600201	1	-199.105	-5.27453	-0.559361	-0.367955
601123	1	-199.235	-5.66784	-0.559365	-0.436407
600515	1	-202.029	-5.56677	-0.482873	-0.44375
600452	1	-201.855	-5.68236	-0.490098	-0.449366
600478	1	-201.297	-5.38172	-0.526283	-0.427948
600536	1	-200.437	-5.38428	-0.524462	-0.401379
600488	1	-203.059	-5.48583	-0.557365	-0.426262
86928	1	-200.273	-5.52168	-0.610339	-0.452398
88390	1	-199.564	-5.77139	-0.50326	-0.466688
50013	1	-201.691	-5.70027	-0.510337	-0.385537
600514	1	-202.593	-5.21259	-0.441834	-0.465189
90643	1	-202.238	-5.63487	-0.525753	-0.473318
601064	1	-199.911	-5.35523	-0.560315	-0.401457
601227	1	-200.782	-5.68001	-0.449974	-0.437473
50029	1	-199.761	-5.48734	-0.572722	-0.483488
601130	1	-202.465	-5.31299	-0.553357	-0.402452
600621	1	-199.789	-5.20961	-0.421745	-0.385024

## Sheet: Supplementary_Data_9
Numerical source data for Figure 1. FB-HARs PRSsz, SA of the four regions where significant differences were found and regression covariates
id	diagnostic	R_lateralorbitofrontal_SA	R_paracentral_SA	R_parstriangularis_SA	R_superiortemporal_SA	FB-HARs PRSSZ	scanner	age	sex	premorbid_iq	icv	antipsychotic_equivalents
11658	2	2473	1700	1646	4011	-0.619214	1	52.09	2	91	1.53007e+06	300
12094	2	2078	1328	1331	3164	-0.516954	1	38.87	1	104	1.558e+06	400
4207	2	1925	1308	951	3185	-0.429863	1	53.08	2	91	1.47819e+06	564.83
13226	2	2084	1294	1384	3037	-0.481038	1	41.21	1	100	1.47406e+06	1275
25313	2	2111	1458	1614	4118	-0.548076	1	33.82	1	85	1.78216e+06	400
19839	2	2373	1217	1449	3761	-0.437469	1	27.84	1	114	1.68898e+06	200
14468	2	2347	1477	1571	3823	-0.483048	1	35.18	1	104	1.76874e+06	900
33427	2	2347	1409	1383	2840	-0.458245	1	20.21	2	97	1.51148e+06	300
16980	2	2396	1603	1537	3523	-0.477051	1	27.2	1	112	1.69164e+06	1300
9719	2	1778	1274	1162	2726	-0.587846	1	58.02	2	95	1.32989e+06	1938.16
31476	2	2118	1161	1460	2994	-0.559201	1	41.43	2	89	1.40864e+06	480
13205	2	2017	1350	956	2639	-0.541798	1	48.12	2	79	1.34441e+06	700
30067	2	2492	1602	1462	3606	-0.500981	1	25.31	1	91	1.7623e+06	450
33072	2	2270	1209	1272	2966	-0.487388	1	27.88	2	104	1.39457e+06	800
89531	2	2607	1614	1657	3196	-0.558049	1	25.65	1	85	1.48566e+06	1200
23869	2	2227	1383	2048	3283	-0.561142	1	35.33	1	110	1.66728e+06	178.57
88830	2	2205	1585	1393	4149	-0.489957	1	40.28	1	112	1.71599e+06	500
12667	2	1753	1039	856	2679	-0.490196	1	50.23	1	114	1.31306e+06	550
7873	2	2033	1495	1312	3156	-0.484618	1	48.05	1	110	1.45812e+06	800
37607	2	2238	1355	1010	3276	-0.499487	1	38.87	2	102	1.45176e+06	475
90088	2	2518	1404	1443	3792	-0.508813	1	41.88	1	110	1.19109e+06	1000
27747	2	2420	1479	1315	3381	-0.496801	1	40.96	1	110	1.65381e+06	617.5
19717	2	2142	1578	1348	3640	-0.494866	1	48.14	1	108	1.63175e+06	725
30002	2	2182	1296	1232	3399	-0.585135	1	45.55	1	106	1.60282e+06	350
28902	2	2312	1412	1404	3395	-0.560247	1	30.75	1	87	1.4996e+06	476.67
15808	2	2076	1303	1396	3152	-0.568703	1	57.17	1	108	1.56116e+06	1600
36636	2	2118	1363	1819	3362	-0.466012	1	18.3	1	91	1.53076e+06	191.67
60799	2	2215	1357	1439	3185	-0.506029	1	34.14	1	100	1.52267e+06	200
91861	2	2145	1533	1290	3281	-0.509927	1	19.65	1	93	1.68261e+06	200
200113	2	1903	1210	1249	2985	-0.540517	1	55.96	1	108	1.50208e+06	57.12
200177	2	2403	1312	1769	3775	-0.556591	1	31.07	1	106	1.60419e+06	320
22209	2	2230	1606	1362	3447	-0.55943	1	33.86	1	106	1.49766e+06	200
13627	2	2026	1243	1158	3359	-0.424048	1	44.52	1	106	1.56281e+06	1333.2
200147	2	1620	1198	1033	3015	-0.472049	1	40.99	2	97	1.38412e+06	200
24251	2	2492	1333	1330	3780	-0.51321	1	34.21	1	98	1.50529e+06	1016.67
88002	2	2371	1235	1288	3259	-0.484538	1	28.53	1	104	1.56809e+06	200
200152	2	2487	1301	1576	3890	-0.511683	1	36.13	1	102	1.83458e+06	533.33
22267	2	2264	1687	1631	3397	-0.531606	2	38.24	1	104	1263790	300
86837	2	2413	1532	2336	4089	-0.594367	2	27.49	1	112	1541830	1275
600997	2	2624	1607	1315	3394	-0.539379	2	42.86	1	114	1497370	1200
600932	2	2760	1485	1405	3785	-0.560842	2	20.28	1	98	1408240	100
600385	2	2153	1295	1221	3060	-0.550742	2	50.44	2	81	1234960	89.5
600838	2	2256	1546	1094	3240	-0.519057	2	41.93	2	81	1319460	700
601010	2	2202	1368	1547	3401	-0.493259	2	29.09	2	95	1253610	166.25
601032	2	2571	1443	1427	3815	-0.508017	2	39.94	1	95	1589890	1118.75
600895	2	2176	1320	1286	2935	-0.389971	2	60.41	2	87	1382700	200
601030	2	2039	1156	1523	2895	-0.552065	2	47.97	2	100	1412160	600
601021	2	2483	1503	1264	3090	-0.510563	2	41.69	1	106	1790740	5300
600198	2	2411	1301	1615	3406	-0.528398	2	39.13	1	104	1462940	125
600907	2	2340	1302	1451	3246	-0.523977	2	45.74	2	85	1301780	350
600896	2	2464	1484	1735	3890	-0.50846	2	32.62	2	102	1525260	125
601033	2	2007	1361	1557	3154	-0.515872	2	48.46	2	104	1339320	275
601029	2	2253	1346	1318	3279	-0.527943	2	48.72	1	108	1294320	500
600944	2	1973	1191	943	3013	-0.502041	2	47.95	1	108	1293840	500
600976	2	2354	1516	1068	3109	-0.516227	2	44.23	1	104	1426470	575
600875	2	2233	1487	1597	3726	-0.493356	2	34.47	1	98	1750530	1500
600480	2	2047	1191	1300	3210	-0.557322	2	24.54	1	108	1240750	450
600749	2	2230	1356	1338	3410	-0.508311	2	59.46	1	108	1637220	50
601081	2	2478	1490	1701	3212	-0.517809	2	29.03	1	97	1504750	195
600604	2	2202	1435	1471	3304	-0.554145	2	45.15	2	85	1269510	500
600628	2	2616	1462	1968	3816	-0.548849	2	31.49	1	93	1549300	600
601083	2	1861	1381	1208	3188	-0.555036	2	32.22	2	108	1036140	181.67
600565	2	2219	1368	1379	3251	-0.594635	2	50.53	2	106	1389320	433.33
27351	2	2543	1491	1635	3339	-0.48833	2	40.62	1	110	1597300	320
600388	2	2694	1571	1166	3486	-0.535011	2	22.96	2	100	1360650	133.33
600848	2	2065	1317	1570	3757	-0.468743	2	61.67	2	106	1384370
600790	2	3134	1694	1348	3896	-0.554613	2	51.72	2	116	1512160	600
600789	2	2426	1688	1322	3542	-0.570322	2	31.02	1	85	1547410	590
600673	2	2519	1395	1611	3850	-0.589695	2	29.4	1	108	1397270	150
600900	2	2860	1708	1660	3547	-0.617029	2	41.71	1	112	1577000	850
1011	2	1939	1437	1122	3264	-0.577272	1	62.6	2	85	1.4045e+06	500
23981	2	2409	1613	1308	3820	-0.534533	1	37.78	1	108	1.80923e+06	780
22396	2	1850	1117	750	2574	-0.487018	1	41.96	2	95	1.26967e+06	312.5
21411	2	2586	1775	1302	3733	-0.50296	1	63.45	1	110	1.77284e+06	225
14099	2	2541	1653	1827	3797	-0.516956	1	33.6	1	89	1.81806e+06	626.68
1425	2	1977	1440	1008	2886	-0.482545	1	53.87	2	85	1.29614e+06	950
12196	2	2415	1283	1434	2841	-0.51256	1	35.14	2	100	1.47107e+06	300
27840	2	1768	1197	1182	2828	-0.545582	1	29.22	2	114	1.30947e+06	583.33
4120	2	2445	1262	1548	3283	-0.468531	1	50.38	1	116	1.65533e+06	300
27393	2	2620	1489	1045	3332	-0.586752	1	38.72	1	106	1384320	219.5
12331	2	2165	1660	1233	3251	-0.585263	1	52.79	1	114	1.38521e+06	148.17
14687	2	2006	1352	1587	3188	-0.481129	1	33.98	1	108	1.5239e+06	250
25864	2	2346	1635	1359	3407	-0.56042	1	48.3	2	98	1.45732e+06	0
30813	2	2478	1522	1545	3466	-0.565981	1	33.01	2	104	1.60345e+06	911.83
31540	2	2134	1448	1770	3660	-0.527966	1	35.99	1	106	1.56901e+06	300
600818	2	1822	1260	1362	3079	-0.531987	2	62.37	2	95	1306210	146
20947	2	2251	1405	1437	3162	-0.486246	1	35.74	1	93	1.44962e+06	553.5
600483	2	2207	1274	1234	2768	-0.566015	2	42.15	2	102	1249150	600
91330	2	2796	1495	953	3299	-0.520175	2	25.49	1	116	1500570	750
105639	2	2251	1597	1163	3540	-0.542832	1	37.61	1	108	1.6829e+06	762.5
89651	2	2701	1342	1437	3872	-0.601447	2	30.52	1	89	1523960	125
13873	2	2166	1587	1201	3468	-0.462962	1	38.36	1	102	1.66997e+06	606
600124	2	2180	1321	1386	3417	-0.482389	2	35.17	1	106	1437570	166.25
29796	2	2391	1287	1569	3507	-0.623274	1	35.22	1	102	1.42624e+06	1100
600566	2	2562	1516	1795	3482	-0.511037	2	35.67	2	106	1338940	400
200184	2	1877	1168	1037	2550	-0.456428	1	42.1	2	110	1284454	125
600672	2	1632	1268	1130	2922	-0.518886	2	58.78	2	85	1040860	1093.33
600547	2	2284	1387	1330	3062	-0.470056	2	34.19	1	93	1510390	300
10374	2	2159	1487	1632	3934	-0.576441	1	45.17	1	106	1.6777e+06	600
601058	2	2509	1387	1464	3331	-0.538262	2	26.27	1	95	1502010	1100
600851	2	2251	1276	1317	3281	-0.505706	2	56.97	2	110	1369810	200
600830	2	2579	1548	1756	3504	-0.541322	2	60.01	1	110	1649240	200
22795	2	2078	1535	1421	2950	-0.484073	1	27.77	2	106	1.52251e+06	906.67
20360	2	2255	1353	1451	3235	-0.491351	1	29.11	1	102	1.52573e+06	300
13814	2	2294	1587	1242	3287	-0.545336	1	42.22	1	114	1.60829e+06	300
28333	2	1991	1190	1719	2963	-0.575805	1	30.49	1	87	1.54423e+06	650
25142	2	1999	1227	1109	3049	-0.511995	1	29.13	2	97	1.47834e+06	480
24640	2	1718	1513	1324	3250	-0.508207	1	34.93	2	106	1.47617e+06	1166.67
600784	2	2586	1548	1435	3969	-0.569062	2	45.79	1	108	1646030	250
31591	2	2348	1389	1600	3255	-0.552227	1	26.04	1	85	1.58202e+06	600
17453	2	1638	1368	1088	2438	-0.495005	1	46.87	2	104	1.40889e+06	1300
600537	2	2131	1341	1364	3111	-0.55016	2	51.08	2	95	1368150	850
27061	2	2442	1442	1621	3196	-0.572926	1	30.02	1	98	1.60635e+06	1225
600858	2	2201	1469	1577	3566	-0.500383	2	64.02	2	102	1446240	29.83
601053	2	2301	1581	1616	3688	-0.50229	2	24.84	1	102	1382070	1187.5
200176	2	2341	1198	1437	3331	-0.418464	1	47.53	1	114	1.65779e+06	175
24970	2	2174	1350	1298	3196	-0.495364	1	32.13	1	95	1.65284e+06	867.86
601245	2	2208	1687	1541	3757	-0.498817	2	54.38	2	104	1546030
90378	2	1829	1195	983	2857	-0.507389	1	19.98	1	87	1.40302e+06	500
600742	2	3626	1983	2126	4407	-0.573882	2	37.36	1	95	1940150	1116.5
601195	2	2207	1297	1527	2961	-0.458738	2	41.14	2	106	1286300	300
600726	2	2239	1325	1580	3406	-0.508397	2	47.87	1	106	1604830	700
601220	2	2777	1461	1452	3740	-0.567115	2	53.02	1	114	1690400	500
7651	2	2265	1424	1147	3108	-0.53442	1	33.08	1	87	1.44322e+06	266.67
600897	2	2064	1159	1483	3018	-0.61429	2	55.21	2	102	1140090	320
200158	2	1935	1282	1397	3121	-0.51842	1	41.62	1	89	1.45351e+06	300
600638	2	2110	1369	1246	3340	-0.501366	2	52.12	1	106	1146750	480
600859	2	2251	1493	1345	3594	-0.52628	2	45.66	2	100	1346150	250
